# Supplementary material for: Multiple Domestication Centers Revealed by the Geographical Distribution of Chinese Native Pigs
Source: Animals (Basel). 2019 Sep 21;9(10):709. doi: 10.3390/ani9100709 (PMC6827149; doi:10.3390/ani9100709)
Supplement: Supplementary file 1 [file animals-09-00709-s001.zip]

Archive with 5 entries (5 files):
- Figure S1.docx
- Figure S2.docx
- Table S1.docx
- Table S2.xlsx
- Table S3.xlsx
