# Supplementary material for: Multiple Domestication Centers Revealed by the Geographical Distribution of Chinese Native Pigs
Source: Animals (Basel). 2019 Sep 21;9(10):709. doi: 10.3390/ani9100709 (PMC6827149; doi:10.3390/ani9100709)
Supplement: Supplementary file 1 [file animals-09-00709-s001.zip › Table S2.xlsx]

## Sheet: Sheet1
Genetic diversity and neutrality test of native pigs in China
Population	clade A					clade B					clade C					clade D
	Hd±SD	Pi	K	Tajima's D	Fu's Fs test	Hd±SD	Pi	K	Tajima's D	Fu's Fs test	Hd±SD	Pi	K	Tajima's D	Fu's Fs test	Hd±SD	Pi	K	Tajima's D	Fu's Fs test
NC	0.525±0.047	0.00179	0.779	-0.32639	-1.04739	0.350±0.148	0.00337	1.467	-1.91448*	-2.36251*	0.582±0.027	0.00251	1.093	-1.07842	-1.01911	0.267±0.081	0.00061	0.267	0.18656	0.52953
LY	0.600±0.175	0.00138	0.6	1.22474	1.15728	0.677±0.072	0.00425	1.848	-1.94327*	-0.58375	0.708±0.031	0.00447	1.943	-0.4547	-1.92327*	0.229±0.08	0.00053	0.229	-0.0432	0.45465
CC	0.564±0.112	0.00141	0.615	-0.12688	-0.38456	0.572±0.046	0.00146	0.634	-0.76354	-2.04462*	0.381±0.070	0.00258	1.123	-1.21828	-0.96552	0.252±0.092	0.00061	0.264	-1.40585	-0.74766
SC	0.640±0.058	0.00211	0.917	0.32673	0.92471	0.512±0.063	0.00144	0.626	-0.43017	-1.34651	0.604±0.076	0.00187	0.813	-0.42241	-0.99858
SW	0.578±0.036	0.00268	1.166	-1.74115*	-3.26935*	0.128±0.039	0.0003	0.131	-1.73556*	-1.6233	0.358±0.078	0.00087	0.38	-0.86617	-0.65404	0.368±0.094	0.0015	0.651	-0.19337	0.68895
PT	0.558±0.019	0.00194	0.844	-1.98946*	-3.11116*	0.394±0.075	0.00147	0.639	-2.00324*	-2.56067*	0.751±0.034	0.0041	1.782	-1.19927	-1.24328	0.472±0.035	0.00133	0.577	-1.87714*	-2.08235*
	Distribution of genetic diversity of native pigs in Chinese provinces
	Province	Hd±SD	Pi	K	Tajima's D	Fu's Fs test
	Tibet Tibetan pig	0.664±0.025	0.00281	1.224	-1.49276	-0.71992
	Gansu Tibetan pig	0.867±0.014	0.00536	2.331	-0.98092	0.11929
	Yunnan Tibetan pig	0.694±0.034	0.00339	1.475	-0.73686	-1.81656
	Sichuan Tibetan pig	0.746±0.027	0.00356	1.55	-1.20471	-1.43605
	Qinghai Tibetan pig	0.641±0.05	0.00317	1.38	-0.97416	-0.80211
	North east	0.697±0.061	0.0048	2.09	-1.35263	-2.29586
	Qinghai	0.491±0.055	0.00264	1.15	-0.97388	-0.46539
	Sichuang	0.647±0.031	0.00215	0.935	-0.71097	-0.71741
	Yunnan	0.790±0.024	0.00412	1.792	-1.17368	-1.61568
	Guizhou	0.813±0.094	0.00538	2.341	0.23384	0.24549
	Hubei	0.845±0..028	0.00471	2.047	1..02801	0.71068
	Hunan	0.806±0.120	0.00294	1.278	0.60210	0.35398
	Guangxi	0.763±0.054	0.00414	1.8	0.39717	-0.07636
	Guangdong	0.652±0.076	0.00245	1.067	-0.04237	0.09228
	Fujian	0.867±0.057	0.00473	2.057	-0.16004	-0.86339
	Jiangxi	0.766±0.049	0.00377	1.642	-0.87714	-2.01932
	Anhui	0.727±0.067	0.00316	1.375	-0.19499	-0.37503
	Shandong	0.718±0.024	0.00321	1.397	0.15268	0.97989
	Zhejiang	0.831±0.019	0.00388	1.689	0.23073	0.44468
	Jiangsu	0.865±0.022	0.00694	3.021	-0.84264	0.32849
	Taiwan	0.816±0.071	0.00489	1.126	-1.52250	-2.45663
