# Supplementary material for: Multiple Domestication Centers Revealed by the Geographical Distribution of Chinese Native Pigs
Source: Animals (Basel). 2019 Sep 21;9(10):709. doi: 10.3390/ani9100709 (PMC6827149; doi:10.3390/ani9100709)
Supplement: Supplementary file 1 [file animals-09-00709-s001.zip › Table S3.xlsx]

## Sheet: information of all pigs 
Additional data file 1.Information of 2,466 native pigs in China
population	Province	Breeds	Sample size	Number	Number of Genbank	Reference
CC	Anhui(33)	Wannanhua	12	AH001-AH012	AF276924-AF276926、AF276932、AF486873、DQ496740-DQ496734、EF590193	Kim K I, Yang J, Wu G S, Zhao X
		Wei	21	AH013-AH033	EF545577、DQ496931-DQ496913	Wu G S,
SC	Fujian(15)	Huai	5	FJ001-FJ005	DQ496450-DQ496447、EF590143	Wu G S, Zhao X
		Putian	10	FJ006-FJ015	DQ496605-DQ496598、EF590155	Wu G S, Zhao X
	Guangdong(44)	Dahuabai	21	GD001-GD021	AF486870、DQ496364-DQ496339	Yang J、Wu G S
		Lantang	23	GD022-GD044	KC250274、DQ496532-DQ496512、EF590161	Yu G, Wu G S, Zhao X
	Guangxi(25)	Bamaxiang	10	GX001-GX010	DQ496302-DQ496293	Wu G S
		luchuan	1	GX011	EF590142	Zhao X
		Xiang	8	GX012-GX019	DQ379201.2-DQ379116.2、HM026681、AY486117、KC250273	Fang M, Kim B W, Gongora J, Yu G
		Longlin	6	GX020-GX025	DQ379185.2-DQ379181.2、EF590158	Fang M , Zhao X
SW	Guizhou(45)	Xiang	14	GZ001-GZ014	AY486118、AF486859、EF545593、DQ496643-DQ496964	Gongora J, Yang J, Wu G S
		Gaopo	3	GZ015-GZ017	DQ496438-DQ496436	Wu G S
		Qianbeihei	14	GZ018-GZ031	HM026678、DQ496618-DQ496606	Kim B W, Wu G S
		Qianbei	5	GZ032-GZ036	DQ379174.2-DQ152881.2	Fang M
		Domestic	7	GZ037-GZ043	DQ496622-DQ496619、EF590154、EF590196、EF590173	Wu G S, Zhao X
		Kele	2	GZ044-GZ045	EF590173、EF536857	Zhao X, Wang J F
SC	Hainan(2)	Wuzhishan	2	HAN01-HAN02	AF486867、EF590146	Yang J, Zhao X
CC	Hubei(31)	Jianli	4	HB001-HB004	DQ496479-DQ496477、EF590163	Wu G S, Zhao X
		Qingping	18	HB005-HB022	EF545582-EF545581、AF486865、DQ496638-DQ496624	Yang J, Wu G S
		Tongcheng	9	HB023-HB031	AF276923、DQ379147.2、DQ379146.2、DQ379138.2、DQ379115.2、DQ152875.2、AF486862、DQ496623、HM026680	Kim K I, Fang M, Wu G S, Kim B W
	Hunan(11)	Xiangxi	5	HN001-HN005	DQ379140.2、DQ152895.2、DQ152894.2、DQ152876.2、DQ152869.2	Fang M
		Daweizi	1	HN006	KF472179	Xu D
		Yanxin	1	HN007	AF276927	Kim K I
		Shaziling	1	HN008	KF472177	Xu D
		QianshaoSpotted	1	HN009	KF660222	Xu D
		Ningxiang	2	HN010-HN011	KF472178、AF486857	Xu D, Yang J
LY	Jiangsu(68)	Meishan	34	JS001-JS034	D16483、DQ379162.2、AY232889、AY232888、HM026675、HM026669、JQ238474-JQ238440、JQ238261、JQ238241、DQ496581、AB505858、GQ169776、AY230827、AY230821、D17739、AM040652、AM040647、AF486855	MacKay S L, Fang M, Alves E,
		Erhualian	17	JS035-JS051	AF276922、AF486861、DQ496422-DQ496413、EF590190、AY230818、AY230826-AY230824	Wu G S, Zhao X, Yue G H
		Schwabisch-Hallisches	1	JS052	AY230819	Yue G H
		Pudongwhite	1	JS055	EF590198	Zhao X
		Jiangquhai	15	JS056-JS070	DQ379200.2、DQ379200.2、DQ379156.2、DQ379150.2、DQ379133.2、DQ152889.2、AF486872、DQ496498-DQ496492、EF590195	Fang M, Yang J, Wu G S, Zhao X
CC	Jiangxi(58)	GanzhongnanSpotted	2	JX001-JX002	AY486115、AY463061	Gongora J
		Lepinghua	17	JX003-JX019	DQ379134.2、DQ152870.2、HM026673、DQ379111.2、DQ379110.2、DQ496539-DQ496533、EF590197、EF590153-EF590151、EF590141	Fang M, Kim B W, Wu G S, Zhao X
		Yujiang	4	JX020-JX023	DQ496993-DQ496990	Wu G S
		Yushan	16	JX024-JX039	DQ379141.2、DQ379130.2、DQ152878.2、DQ152873.2、DQ152871.2、DQ496999-DQ496987、HM026682、AF486871	Fang M, Wu G S, Kim B W, Yang J
		Shanggao	6	JX040-JX045	DQ379186.2、DQ379178.2、DQ379113.2、DQ152885.2、DQ152884.2、EF545575	Fang M
		Mengshan	12	JX046-JX057	DQ497000-DQ496694	Wu G S
		Gandonghei	1	JX058	AF276928	Kim K I
NC	Heilongjiang(26)	Min	26	NE001-NE026	DQ379173.2-DQ379169.2、AF486864、DQ496571、DQ496554、EF590183、HM026676	Fang M, Yang J, Wu G S, Zhao X
	Jilin(9)	Hanhei	9	NE027-NE035	DQ496446-DQ496439、EF590187	Wu G S, Zhao X
	Liaoning(2)	JinyangWhite	2	NE036-NE037	GQ141899、GQ141898	Huang J
	Qinghai(115)	Bamei	42	QH001-QH042	HM026670、DQ379180.2-DQ152879.2、DQ496466-DQ496451、DQ496292-DQ496264	Wu G S
		Huzhu	73	QH043-QH115	This study	Jiang T T
	Shandong(260)	Yimengblack	33	SD001-SD033	DQ379175.2-DQ152880.2、EU979154-EU660189、AF486868、EF545589、DQ496986-DQ496976	Wang J Y, Yang J, Wu G S
		Luyanwhitepig	15	SD034-SD048	EU979165-EU979160、EU660179-EU660171	Wang J Y
		Yantaiblack	106	SD049-SD154	EU979159-EU660196、this study	Wang J Y, Huang X Y
		Laiwu	28	SD155-SD182	DQ379168.2-DQ379165.2、DQ496547-DQ496541、EF590174、EU979133-EU979126、EU660170-EU660164	Wang J Y
		Changweiwhite	14	SD183-SD196	EU979195-EU979182	Wang J Y
		Lichablack	15	SD197-SD211	EU979146-EU979140、EU660163-EU660156	Wang J Y
		Dapulianblack	15	SD212-SD226	EU979139-EU979134、EU660139-EU660131	Wang J Y
		Wulianblack	16	SD227-SD241	EU979181-EU979167	Wang J Y
		Jiaozhouhei	18	SD243-SD260	DQ379109.2-DQ379105.2、DQ496511-DQ496499	Fang M, Wu G S
	Shanxi(1)	Mashen	1	SX001	GQ141892	Huang J
SW	Sichuan(189)	Chenghua	11	SC001-SC011	JX068017-JX068012、DQ496338-DQ496335、EF590175	Jin L, Wu G S, Zhao X
		Neijiang	71	SC012-SC082	AF276929、DQ379143.2、DQ379142.2、DQ379132.2、DQ379131.2、DQ152872.2、JX068116-JX068068、DQ496596-DQ496582、HM026677	Kim K I, Fang M, Jin L, Wu G S, Kim B W
		Pengzhou	49	SC083-SC131	JX068439-JX068391	Jin L
		Rongchang	12	SC132-SC143	AF486860、DQ496653-DQ496644、HM026679	Wu G S, Kim B W
		Yahe	6	SC144-SC149	DQ496975-DQ496970	Wu G S
		Yanan	40	SC150-SC189	JX068524-JX068486、EF590200	Jin L, Zhao X
LY	Taiwan(20)	Taiwannative	10	TW001-TW010	AY884708、AY884706、NC_014692、GU147934、EF606873、EU008086- EU008084、FJ156279	Larson G, Ju Y T, Jiang Y N
		Taoyuan	9	TW011- TW019	AM040653、AM040646- AM040641、GQ169775、KF601700	Yen N T, Wu H J, Xu D
		Lanyu	1	TW020	DQ518915.2	Chen C H
SW	Yunnan(128)	Baoshan	38	YNW001- YNW038	DQ496327- DQ496309、 HQ148551- HQ148533	Gou X
		Mingguang	15	YNW039- YNW053	DQ496580- DQ496548	Wu G S
		Fugong	1	YNW054	DQ496423	Wu G S
		Gaoligongshan	10	YNW055- YNW064	HQ148532- HQ148523	Gou X
		Dahe	8	YNS001- YNS008	GQ220329、 DQ496363- DQ496358、 DQ496461	Wu G S
		Diannanxiao,er	60	YNS009- YNS068	AF486869、 DQ496391- DQ496303、 HQ148516- DQ496491	Wu G S
		Saba	81	YNE001- YNE081	EF545574、EF545567、DQ496692- DQ496655、 HQ148490- HQ148450	Gou X
		Wujin	47	YNE082- YNE128	HQ148522- HQ148517、 JX068485- JX068445	Jin L
LY	Zhejiang(101)	Bihu	10	ZJ001- ZJ010	EF545591、EF545590、DQ496281- DQ496274	Wu G S
		Chalu	7	ZJ011- ZJ017	DQ496334- DQ496328	Wu G S
		Jinhua	65	ZJ018- ZJ082	AF276930、DQ379177.2、DQ379176.2、DQ379155.2、DQ379149.2、DQ379148.2、AF486863、 JX068067- JX068018、 DQ496491- DQ496488、 EF590192、EF590191、HM026671、KC469586	Jin L, Wu G S, Zhao X, Kim B W, Yu G
		Shengxianspotted	10	ZJ083- ZJ092	DQ379152.2、DQ379137.2、DQ379136.2、DQ379114.2、DQ152877.2、DQ496709-DQ496705	Fang M, Wu G S
		Jiaxinghei	8	ZJ093- ZJ100	DQ496487- DQ496480	Wu G S
		Jiashan	1	ZJ101	EF590186	Zhao X
PT	Sichuan(203)	AbaTibetanpig	70	AT001-AT070	EF545578、DQ496269-DQ496251、HQ148355-HQ148344、JX068390-JX068355	Wu G S, Gou X, Jin L
		GanziTibetanpig	133	GT001-GT133	JX068306-JX068275、HQ148325-HQ148316、DQ496435-DQ496428、this study	Jin L, Gou X, Wu G S, Liu X
	Yunnan(178)	DiqingTibetanpig	171	DT001-DT178	DQ496409-DQ496392、EF545576、HQ148449-HQ148411、JX068274-JX068237、this study	Wu G S, Gou X, Jin L
	Tibetan(446)	LinzhiTibetanpig	221	LT001-LT241	JX068236-JX068141、HQ148343-HQ148311、this study	Jin L, Gou X, Cai Y
		ShannanTibetanpig	74	ST001- ST091	DQ152892.2- DQ379101.2、 AF486856、AY486116、AY463062、HQ148366- HQ148356、this study	Fang M, Yang J, Gongora J, Gou X, Zhao S G
		ChangduTibetanpig	90	CT001- CT090	HQ148410- HQ148394、this study	Gou X, Zhao S G
		RkazeTibetanpig	24	RT001- RT024	JX068140- JX068117	Jin L
	Gansu(386)	HezuoTibetanpig	158	HT001- HT180	JX068354-JX068307、HQ148393-HQ148367、this study	Jin L, Gou X, Cai Y, Zhao S G
		MaquTibetanpig	63	HT181- HT280	This study	Zhao S G
		LuquTibetanpig	59	HT281- HT386	This study	Zhao S G
	Qinghai(106)	QinghaiTibetan	88	QH001-QH106	This study	Zhao S G
information of 61 reference sequence
Sample name	Location	Domestic/Wild boar	Species	Haplogroup	GenBank accession no.	Sources [Reference no. in the text]
	Africa		Warthog		DQ409327	Wu et al., 2007
MDYZ		Domestic		D1a*	D42182	Wu et al., 2007
MDYZ		Domestic		D1a*	D42183	Wu et al., 2007
TchAF486862	Hubei	Tongcheng	MDYZ	D1a1a	AF486862	Wu et al., 2007
JinhAF486863	Zhejiang	Jinhua	MDYZ	D1a1a	AF486863	Wu et al., 2007
Diqz16	Yunnan	Zang	Mekong	D3	DQ496398	Wu et al., 2007
Wbynjd	Yunnan, Jingdong	Wild boar	Mekong	D3	DQ496861	Wu et al., 2007
Wbynjh2	Yunnan, Jinghong	Wild boar	Mekong	D3	DQ496873	Wu et al., 2007
Wbhn342	Hainan	Wild boar	SC	D3	DQ496798	Wu et al., 2007
Wbgann2	Gansu	Wild boar	UMYR	D3	DQ496791	Wu et al., 2007
Wbynrl326	Yunnan, ruili	Wild boar	Mekong	A2	DQ496885	Wu et al., 2007
Diqz6	Yunnan	Zang	Mekong	D3	DQ496408	Wu et al., 2007
TchAF23	Hubei	Tongcheng	MDYZ	D1a1a	AF276923	Wu et al., 2007
GL148	Sichuan, Suifu	Wild boar	URYZ	D*	AY884685	Wu et al., 2007
NxAF486857	Hunan	Ningxiang	MDYZ	D1e	AF486857	Wu et al., 2007
Wbfj348	Fujian, China	wild boar	Sus scrofa	D1e	EF545570	Wu et al., 2007
Jwl56	Japan	Wild boar	Japan	D3	AB015084	Wu et al., 2007
Jwld72	Japan	Wild boar	Japan	D3	D42172	Wu et al., 2007
GiuAWB10	Japan	Wild	Sus scrofa	AK	AF136564	Larson et al., 2005
		Gandonghei		D1d	AF276928	Wu et al., 2007
Wbfj349	Fujian, China	wild boar	Sus scrofa	D1d	EF545569	Wu et al., 2007
Wbvnm 07	Vietname	wild boar	Sus scrofa	D4	EF545584	Wu et al., 2007
WzshAF486867	Hainan	Wuzhishang	SC	D1c2	AF486867	Yang et al., 2016
GiuAWB11	Japan	Wild	Sus scrofa	BC	AF136565	Larson et al., 2005
Wbdb6	Jilin, China	wild boar	Sus scrofa	D1f	EF545580	Wu et al., 2007
	Tibet	Tibetan pig	Sus scrofa		JX068123	Jin et al., 2013
	Tibet	Tibetan pig	Sus scrofa		JX068227	Jin et al., 2013
Wbjx4b	Jiangxi, China	wild boar	Sus scrofa	D1i	EF545579	Wu et al., 2007
Wbyn365	Yunnan, China	wild boar	Sus scrofa	D3	EF545573	Wu et al., 2007
Saba722	Yunnan, China	wild boar	Sus scrofa	D2	EF545567	Wu et al., 2007
	Tibet	Tibetan pig	Sus scrofa		JX068133	Jin et al., 2013
Aj314543	Japan		Japan	D*	AJ314543	Wu et al., 2007
WbJL55	Japan	Wild boar	Japan	A1a*	AB015085	Wu et al., 2007
GiuUKDurocD	Sweden	Domestic	Sus scrofa	Z	AF136568	Larson et al., 2005
	E	Spotted Black Jabugo		D1b	AY232890	Wu et al., 2007
WbJR1	Japan: Ryukyu	Wild boar	Ryukyu	A1b	AB015087	Wu et al., 2007
WBYN371	Yunnan, China	Wild boar	Sus scrofa	A1b	EF545586	Wu et al., 2007
WBYN326	Yunnan, China	Wild boar	Sus scrofa	A2	EF545585	Wu et al., 2007
WB351	Yunnan, China	Wild boar	Sus scrofa	A2	EF545568	Wu et al., 2007
RandiVerr1		Wild	Sus verrucosus	BV	AJ314538	Larson et al., 2005
MYW4	Malaysia	Wild boar	Sus scrofa	—	EF545592	Wu et al., 2007
Wat99EuroUmItalWB3	Italy	Wild	Sus scrofa	BG	AB015095	Larson et al., 2005
ItalianWB	E	Wild boar	Sus scrofa	E	AF304201	Kijas and Andersson 2001
Wat99EuroUmItalWB1	Italy	Wild	Sus scrofa	BH	AB015094	Larson et al., 2005
GiuUKLandrace2D	Sweden	Domestic	Sus scrofa	AC	AF136561	Larson et al., 2005
SWB2	Spain	Wild	Sus scrofa	BY	AY232869	Larson et al., 2005
Black Hairless	Spain	Domestic	Sus scrofa	C	AY232844	Larson et al., 2005
SWB1	Spain	Wild	Sus scrofa	BY	AY232868	Larson et al., 2005
Blond Alentejano	Spain	Domestic	Sus scrofa	BZ	AY232842	Larson et al., 2005
Black Hairless	Spain	Domestic	Sus scrofa	W	AY232849	Larson et al., 2005
Iberian Red	Iberia	Domestic	Sus scrofa	BK	AY232858	Larson et al., 2005
SWB3	Spain	Wild	Sus scrofa	BY	AY232870	Larson et al., 2005
SWB4	Spain	Wild	Sus scrofa	CA	AY232872	Larson et al., 2005
Duro		Domestic	Sus scrofa	M	AY232875	Larson et al., 2005
Iberian Red	Iberia	Domestic	Sus scrofa	A	AY232856	Larson et al., 2005
GiuPolEWB1	Poland	Wild	Sus scrofa	BA	AF136555	Larson et al., 2005
Landrace	E	Domestic	Sus scrofa	U	AF486866	Larson et al., 2005
Hampshire	Sweden	Domestic	Sus scrofa	R	AF136558	Larson et al., 2005
GongFinnish1	Finland	Domestic	Sus scrofa	AF	AF535161	Larson et al., 2005
Kijas01SwedishWB	Sweden	Wild	Sus scrofa		AF304203	Larson et al., 2005
RandiSus3	Italy	Med-Feral	Sus scrofa	A	AJ314544	Larson et al., 2005

## Sheet: 2466
Information of 2,466 individuals pigs
Note	Genbank	Breeds	Local	Time	Reference
AT001	EF545578	AbaTibetanpig	Sichuan,Aba	2007-12-13	Wu,G.S	PopulationphylogenomicanalysisofmitochondrialDNAinwildboarsanddomesticpigsrevealedmultipledomesticationeventsinEastAsia JOURNALGenomeBiol.8(11),R245(2007)
AT002	DQ496269	AbaTibetanpig	Sichuan,Aba	2007-11-23	Wu,G.S	PopulationphylogenomicanalysisofmitochondrialDNAinwildboarsanddomesticpigsrevealedmultipledomesticationeventsinEastAsiaGenomeBiol.8(11),R245(2007)
AT003	DQ496273	AbaTibetanpig	Sichuan,Aba	2007-11-23	Wu,G.S	PopulationphylogenomicanalysisofmitochondrialDNAinwildboarsanddomesticpigsrevealedmultipledomesticationeventsinEastAsiaGenomeBiol.8(11),R245(2007)
AT004	DQ496272	AbaTibetanpig	Sichuan,Aba	2007-11-23	Wu,G.S	PopulationphylogenomicanalysisofmitochondrialDNAinwildboarsanddomesticpigsrevealedmultipledomesticationeventsinEastAsiaGenomeBiol.8(11),R245(2007)
AT005	DQ496271	AbaTibetanpig	Sichuan,Aba	2007-11-23	Wu,G.S	PopulationphylogenomicanalysisofmitochondrialDNAinwildboarsanddomesticpigsrevealedmultipledomesticationeventsinEastAsiaGenomeBiol.8(11),R245(2007)
AT006	DQ496270	AbaTibetanpig	Sichuan,Aba	2007-11-23	Wu,G.S	PopulationphylogenomicanalysisofmitochondrialDNAinwildboarsanddomesticpigsrevealedmultipledomesticationeventsinEastAsiaGenomeBiol.8(11),R245(2007)
AT007	DQ496268	AbaTibetanpig	Sichuan,Aba	2007-11-23	Wu,G.S	PopulationphylogenomicanalysisofmitochondrialDNAinwildboarsanddomesticpigsrevealedmultipledomesticationeventsinEastAsiaGenomeBiol.8(11),R245(2007)
AT008	DQ496267	AbaTibetanpig	Sichuan,Aba	2007-11-23	Wu,G.S	PopulationphylogenomicanalysisofmitochondrialDNAinwildboarsanddomesticpigsrevealedmultipledomesticationeventsinEastAsiaGenomeBiol.8(11),R245(2007)
AT009	DQ496266	AbaTibetanpig	Sichuan,Aba	2007-11-23	Wu,G.S	PopulationphylogenomicanalysisofmitochondrialDNAinwildboarsanddomesticpigsrevealedmultipledomesticationeventsinEastAsiaGenomeBiol.8(11),R245(2007)
AT010	DQ496263	AbaTibetanpig	Sichuan,Aba	2007-11-23	Wu,G.S	PopulationphylogenomicanalysisofmitochondrialDNAinwildboarsanddomesticpigsrevealedmultipledomesticationeventsinEastAsiaGenomeBiol.8(11),R245(2007)
AT011	DQ496262	AbaTibetanpig	Sichuan,Aba	2007-11-23	Wu,G.S	PopulationphylogenomicanalysisofmitochondrialDNAinwildboarsanddomesticpigsrevealedmultipledomesticationeventsinEastAsiaGenomeBiol.8(11),R245(2007)
AT012	DQ496261	AbaTibetanpig	Sichuan,Aba	2007-11-23	Wu,G.S	PopulationphylogenomicanalysisofmitochondrialDNAinwildboarsanddomesticpigsrevealedmultipledomesticationeventsinEastAsiaGenomeBiol.8(11),R245(2007)
AT013	DQ496260	AbaTibetanpig	Sichuan,Aba	2007-11-23	Wu,G.S	PopulationphylogenomicanalysisofmitochondrialDNAinwildboarsanddomesticpigsrevealedmultipledomesticationeventsinEastAsiaGenomeBiol.8(11),R245(2007)
AT014	DQ496259	AbaTibetanpig	Sichuan,Aba	2007-11-23	Wu,G.S	PopulationphylogenomicanalysisofmitochondrialDNAinwildboarsanddomesticpigsrevealedmultipledomesticationeventsinEastAsiaGenomeBiol.8(11),R245(2007)
AT015	DQ496258	AbaTibetanpig	Sichuan,Aba	2007-11-23	Wu,G.S	PopulationphylogenomicanalysisofmitochondrialDNAinwildboarsanddomesticpigsrevealedmultipledomesticationeventsinEastAsiaGenomeBiol.8(11),R245(2007)
AT016	DQ496257	AbaTibetanpig	Sichuan,Aba	2007-11-23	Wu,G.S	PopulationphylogenomicanalysisofmitochondrialDNAinwildboarsanddomesticpigsrevealedmultipledomesticationeventsinEastAsiaGenomeBiol.8(11),R245(2007)
AT017	DQ496256	AbaTibetanpig	Sichuan,Aba	2007-11-23	Wu,G.S	PopulationphylogenomicanalysisofmitochondrialDNAinwildboarsanddomesticpigsrevealedmultipledomesticationeventsinEastAsiaGenomeBiol.8(11),R245(2007)
AT018	DQ496255	AbaTibetanpig	Sichuan,Aba	2007-11-23	Wu,G.S	PopulationphylogenomicanalysisofmitochondrialDNAinwildboarsanddomesticpigsrevealedmultipledomesticationeventsinEastAsiaGenomeBiol.8(11),R245(2007)
AT019	DQ496254	AbaTibetanpig	Sichuan,Aba	2007-11-23	Wu,G.S	PopulationphylogenomicanalysisofmitochondrialDNAinwildboarsanddomesticpigsrevealedmultipledomesticationeventsinEastAsiaGenomeBiol.8(11),R245(2007)
AT020	DQ496253	AbaTibetanpig	Sichuan,Aba	2007-11-23	Wu,G.S	PopulationphylogenomicanalysisofmitochondrialDNAinwildboarsanddomesticpigsrevealedmultipledomesticationeventsinEastAsiaGenomeBiol.8(11),R245(2007)
AT021	DQ496252	AbaTibetanpig	Sichuan,Aba	2007-11-23	Wu,G.S	PopulationphylogenomicanalysisofmitochondrialDNAinwildboarsanddomesticpigsrevealedmultipledomesticationeventsinEastAsiaGenomeBiol.8(11),R245(2007)
AT022	DQ496251	AbaTibetanpig	Sichuan,Aba	2007-11-23	Wu,G.S	PopulationphylogenomicanalysisofmitochondrialDNAinwildboarsanddomesticpigsrevealedmultipledomesticationeventsinEastAsiaGenomeBiol.8(11),R245(2007)
AT023	HQ148355	AbaTibetanpig	Sichuan,Aba	2011-12-29	Gou,X	ThelocaloriginofthetibetanpigandadditionalinsightsintotheoriginofAsianpigsJOURNALPLoSONE6(12),E28215(2011)
AT024	HQ148354	AbaTibetanpig	Sichuan,Aba	2011-12-29	Gou,X	ThelocaloriginofthetibetanpigandadditionalinsightsintotheoriginofAsianpigsJOURNALPLoSONE6(12),E28215(2011)
AT025	HQ148353	AbaTibetanpig	Sichuan,Aba	2011-12-29	Gou,X	ThelocaloriginofthetibetanpigandadditionalinsightsintotheoriginofAsianpigsJOURNALPLoSONE6(12),E28215(2011)
AT026	HQ148352	AbaTibetanpig	Sichuan,Aba	2011-12-29	Gou,X	ThelocaloriginofthetibetanpigandadditionalinsightsintotheoriginofAsianpigsJOURNALPLoSONE6(12),E28215(2011)
AT027	HQ148351	AbaTibetanpig	Sichuan,Aba	2011-12-29	Gou,X	ThelocaloriginofthetibetanpigandadditionalinsightsintotheoriginofAsianpigsJOURNALPLoSONE6(12),E28215(2011)
AT028	HQ148350	AbaTibetanpig	Sichuan,Aba	2011-12-29	Gou,X	ThelocaloriginofthetibetanpigandadditionalinsightsintotheoriginofAsianpigsJOURNALPLoSONE6(12),E28215(2011)
AT029	HQ148349	AbaTibetanpig	Sichuan,Aba	2011-12-29	Gou,X	ThelocaloriginofthetibetanpigandadditionalinsightsintotheoriginofAsianpigsJOURNALPLoSONE6(12),E28215(2011)
AT030	HQ148348	AbaTibetanpig	Sichuan,Aba	2011-12-29	Gou,X	ThelocaloriginofthetibetanpigandadditionalinsightsintotheoriginofAsianpigsJOURNALPLoSONE6(12),E28215(2011)
AT031	HQ148347	AbaTibetanpig	Sichuan,Aba	2011-12-29	Gou,X	ThelocaloriginofthetibetanpigandadditionalinsightsintotheoriginofAsianpigsJOURNALPLoSONE6(12),E28215(2011)
AT032	HQ148346	AbaTibetanpig	Sichuan,Aba	2011-12-29	Gou,X	ThelocaloriginofthetibetanpigandadditionalinsightsintotheoriginofAsianpigsJOURNALPLoSONE6(12),E28215(2011)
AT033	HQ148345	AbaTibetanpig	Sichuan,Aba	2011-12-29	Gou,X	ThelocaloriginofthetibetanpigandadditionalinsightsintotheoriginofAsianpigsJOURNALPLoSONE6(12),E28215(2011)
AT034	HQ148344	AbaTibetanpig	Sichuan,Aba	2011-12-29	Gou,X	ThelocaloriginofthetibetanpigandadditionalinsightsintotheoriginofAsianpigsJOURNALPLoSONE6(12),E28215(2011)
AT035	JX068390	AbaTibetanpig	Sichuan,Aba	2013-01-05	Jin,L	MitochondrialDNAevidenceindicatesthelocaloriginofdomesticpigsintheupstreamregionoftheyangtzeriverPLoSONE7(12),E51649(2012)
AT036	JX068389	AbaTibetanpig	Sichuan,Aba	2013-01-05	Jin,L	MitochondrialDNAevidenceindicatesthelocaloriginofdomesticpigsintheupstreamregionoftheyangtzeriverPLoSONE7(12),E51649(2012)
AT037	JX068388	AbaTibetanpig	Sichuan,Aba	2013-01-05	Jin,L	MitochondrialDNAevidenceindicatesthelocaloriginofdomesticpigsintheupstreamregionoftheyangtzeriverPLoSONE7(12),E51649(2012)
AT038	JX068387	AbaTibetanpig	Sichuan,Aba	2013-01-05	Jin,L	MitochondrialDNAevidenceindicatesthelocaloriginofdomesticpigsintheupstreamregionoftheyangtzeriverPLoSONE7(12),E51649(2012)
AT039	JX068386	AbaTibetanpig	Sichuan,Aba	2013-01-05	Jin,L	MitochondrialDNAevidenceindicatesthelocaloriginofdomesticpigsintheupstreamregionoftheyangtzeriverPLoSONE7(12),E51649(2012)
AT040	JX068385	AbaTibetanpig	Sichuan,Aba	2013-01-05	Jin,L	MitochondrialDNAevidenceindicatesthelocaloriginofdomesticpigsintheupstreamregionoftheyangtzeriverPLoSONE7(12),E51649(2012)
AT041	JX068384	AbaTibetanpig	Sichuan,Aba	2013-01-05	Jin,L	MitochondrialDNAevidenceindicatesthelocaloriginofdomesticpigsintheupstreamregionoftheyangtzeriverPLoSONE7(12),E51649(2012)
AT042	JX068383	AbaTibetanpig	Sichuan,Aba	2013-01-05	Jin,L	MitochondrialDNAevidenceindicatesthelocaloriginofdomesticpigsintheupstreamregionoftheyangtzeriverPLoSONE7(12),E51649(2012)
AT043	JX068382	AbaTibetanpig	Sichuan,Aba	2013-01-05	Jin,L	MitochondrialDNAevidenceindicatesthelocaloriginofdomesticpigsintheupstreamregionoftheyangtzeriverPLoSONE7(12),E51649(2012)
AT044	JX068381	AbaTibetanpig	Sichuan,Aba	2013-01-05	Jin,L	MitochondrialDNAevidenceindicatesthelocaloriginofdomesticpigsintheupstreamregionoftheyangtzeriverPLoSONE7(12),E51649(2012)
AT045	JX068380	AbaTibetanpig	Sichuan,Aba	2013-01-05	Jin,L	MitochondrialDNAevidenceindicatesthelocaloriginofdomesticpigsintheupstreamregionoftheyangtzeriverPLoSONE7(12),E51649(2012)
AT046	JX068379	AbaTibetanpig	Sichuan,Aba	2013-01-05	Jin,L	MitochondrialDNAevidenceindicatesthelocaloriginofdomesticpigsintheupstreamregionoftheyangtzeriverPLoSONE7(12),E51649(2012)
AT047	JX068378	AbaTibetanpig	Sichuan,Aba	2013-01-05	Jin,L	MitochondrialDNAevidenceindicatesthelocaloriginofdomesticpigsintheupstreamregionoftheyangtzeriverPLoSONE7(12),E51649(2012)
AT048	JX068377	AbaTibetanpig	Sichuan,Aba	2013-01-05	Jin,L	MitochondrialDNAevidenceindicatesthelocaloriginofdomesticpigsintheupstreamregionoftheyangtzeriverPLoSONE7(12),E51649(2012)
AT049	JX068376	AbaTibetanpig	Sichuan,Aba	2013-01-05	Jin,L	MitochondrialDNAevidenceindicatesthelocaloriginofdomesticpigsintheupstreamregionoftheyangtzeriverPLoSONE7(12),E51649(2012)
AT050	JX068375	AbaTibetanpig	Sichuan,Aba	2013-01-05	Jin,L	MitochondrialDNAevidenceindicatesthelocaloriginofdomesticpigsintheupstreamregionoftheyangtzeriverPLoSONE7(12),E51649(2012)
AT051	JX068374	AbaTibetanpig	Sichuan,Aba	2013-01-05	Jin,L	MitochondrialDNAevidenceindicatesthelocaloriginofdomesticpigsintheupstreamregionoftheyangtzeriverPLoSONE7(12),E51649(2012)
AT052	JX068373	AbaTibetanpig	Sichuan,Aba	2013-01-05	Jin,L	MitochondrialDNAevidenceindicatesthelocaloriginofdomesticpigsintheupstreamregionoftheyangtzeriverPLoSONE7(12),E51649(2012)
AT053	JX068372	AbaTibetanpig	Sichuan,Aba	2013-01-05	Jin,L	MitochondrialDNAevidenceindicatesthelocaloriginofdomesticpigsintheupstreamregionoftheyangtzeriverPLoSONE7(12),E51649(2012)
AT054	JX068371	AbaTibetanpig	Sichuan,Aba	2013-01-05	Jin,L	MitochondrialDNAevidenceindicatesthelocaloriginofdomesticpigsintheupstreamregionoftheyangtzeriverPLoSONE7(12),E51649(2012)
AT055	JX068370	AbaTibetanpig	Sichuan,Aba	2013-01-05	Jin,L	MitochondrialDNAevidenceindicatesthelocaloriginofdomesticpigsintheupstreamregionoftheyangtzeriverPLoSONE7(12),E51649(2012)
AT056	JX068369	AbaTibetanpig	Sichuan,Aba	2013-01-05	Jin,L	MitochondrialDNAevidenceindicatesthelocaloriginofdomesticpigsintheupstreamregionoftheyangtzeriverPLoSONE7(12),E51649(2012)
AT057	JX068368	AbaTibetanpig	Sichuan,Aba	2013-01-05	Jin,L	MitochondrialDNAevidenceindicatesthelocaloriginofdomesticpigsintheupstreamregionoftheyangtzeriverPLoSONE7(12),E51649(2012)
AT058	JX068367	AbaTibetanpig	Sichuan,Aba	2013-01-05	Jin,L	MitochondrialDNAevidenceindicatesthelocaloriginofdomesticpigsintheupstreamregionoftheyangtzeriverPLoSONE7(12),E51649(2012)
AT059	JX068366	AbaTibetanpig	Sichuan,Aba	2013-01-05	Jin,L	MitochondrialDNAevidenceindicatesthelocaloriginofdomesticpigsintheupstreamregionoftheyangtzeriverPLoSONE7(12),E51649(2012)
AT060	JX068365	AbaTibetanpig	Sichuan,Aba	2013-01-05	Jin,L	MitochondrialDNAevidenceindicatesthelocaloriginofdomesticpigsintheupstreamregionoftheyangtzeriverPLoSONE7(12),E51649(2012)
AT061	JX068364	AbaTibetanpig	Sichuan,Aba	2013-01-05	Jin,L	MitochondrialDNAevidenceindicatesthelocaloriginofdomesticpigsintheupstreamregionoftheyangtzeriverPLoSONE7(12),E51649(2012)
AT062	JX068363	AbaTibetanpig	Sichuan,Aba	2013-01-05	Jin,L	MitochondrialDNAevidenceindicatesthelocaloriginofdomesticpigsintheupstreamregionoftheyangtzeriverPLoSONE7(12),E51649(2012)
AT063	JX068362	AbaTibetanpig	Sichuan,Aba	2013-01-05	Jin,L	MitochondrialDNAevidenceindicatesthelocaloriginofdomesticpigsintheupstreamregionoftheyangtzeriverPLoSONE7(12),E51649(2012)
AT064	JX068361	AbaTibetanpig	Sichuan,Aba	2013-01-05	Jin,L	MitochondrialDNAevidenceindicatesthelocaloriginofdomesticpigsintheupstreamregionoftheyangtzeriverPLoSONE7(12),E51649(2012)
AT065	JX068360	AbaTibetanpig	Sichuan,Aba	2013-01-05	Jin,L	MitochondrialDNAevidenceindicatesthelocaloriginofdomesticpigsintheupstreamregionoftheyangtzeriverPLoSONE7(12),E51649(2012)
AT066	JX068359	AbaTibetanpig	Sichuan,Aba	2013-01-05	Jin,L	MitochondrialDNAevidenceindicatesthelocaloriginofdomesticpigsintheupstreamregionoftheyangtzeriverPLoSONE7(12),E51649(2012)
AT067	JX068358	AbaTibetanpig	Sichuan,Aba	2013-01-05	Jin,L	MitochondrialDNAevidenceindicatesthelocaloriginofdomesticpigsintheupstreamregionoftheyangtzeriverPLoSONE7(12),E51649(2012)
AT068	JX068357	AbaTibetanpig	Sichuan,Aba	2013-01-05	Jin,L	MitochondrialDNAevidenceindicatesthelocaloriginofdomesticpigsintheupstreamregionoftheyangtzeriverPLoSONE7(12),E51649(2012)
AT069	JX068356	AbaTibetanpig	Sichuan,Aba	2013-01-05	Jin,L	MitochondrialDNAevidenceindicatesthelocaloriginofdomesticpigsintheupstreamregionoftheyangtzeriverPLoSONE7(12),E51649(2012)
AT070	JX068355	AbaTibetanpig	Sichuan,Aba	2013-01-05	Jin,L	MitochondrialDNAevidenceindicatesthelocaloriginofdomesticpigsintheupstreamregionoftheyangtzeriverPLoSONE7(12),E51649(2012)
GT001	JX068306	GanziTibetanpig	Sichuan,Ganzi	2013-01-05	Jin,L	MitochondrialDNAevidenceindicatesthelocaloriginofdomesticpigsintheupstreamregionoftheyangtzeriverPLoSONE7(12),E51649(2012)
GT002	JX068305	GanziTibetanpig	Sichuan,Ganzi	2013-01-05	Jin,L	MitochondrialDNAevidenceindicatesthelocaloriginofdomesticpigsintheupstreamregionoftheyangtzeriverPLoSONE7(12),E51649(2012)
GT003	JX068304	GanziTibetanpig	Sichuan,Ganzi	2013-01-05	Jin,L	MitochondrialDNAevidenceindicatesthelocaloriginofdomesticpigsintheupstreamregionoftheyangtzeriverPLoSONE7(12),E51649(2012)
GT004	JX068303	GanziTibetanpig	Sichuan,Ganzi	2013-01-05	Jin,L	MitochondrialDNAevidenceindicatesthelocaloriginofdomesticpigsintheupstreamregionoftheyangtzeriverPLoSONE7(12),E51649(2012)
GT005	JX068302	GanziTibetanpig	Sichuan,Ganzi	2013-01-05	Jin,L	MitochondrialDNAevidenceindicatesthelocaloriginofdomesticpigsintheupstreamregionoftheyangtzeriverPLoSONE7(12),E51649(2012)
GT006	JX068301	GanziTibetanpig	Sichuan,Ganzi	2013-01-05	Jin,L	MitochondrialDNAevidenceindicatesthelocaloriginofdomesticpigsintheupstreamregionoftheyangtzeriverPLoSONE7(12),E51649(2012)
GT007	JX068300	GanziTibetanpig	Sichuan,Ganzi	2013-01-05	Jin,L	MitochondrialDNAevidenceindicatesthelocaloriginofdomesticpigsintheupstreamregionoftheyangtzeriverPLoSONE7(12),E51649(2012)
GT008	JX068299	GanziTibetanpig	Sichuan,Ganzi	2013-01-05	Jin,L	MitochondrialDNAevidenceindicatesthelocaloriginofdomesticpigsintheupstreamregionoftheyangtzeriverPLoSONE7(12),E51649(2012)
GT009	JX068298	GanziTibetanpig	Sichuan,Ganzi	2013-01-05	Jin,L	MitochondrialDNAevidenceindicatesthelocaloriginofdomesticpigsintheupstreamregionoftheyangtzeriverPLoSONE7(12),E51649(2012)
GT010	JX068297	GanziTibetanpig	Sichuan,Ganzi	2013-01-05	Jin,L	MitochondrialDNAevidenceindicatesthelocaloriginofdomesticpigsintheupstreamregionoftheyangtzeriverPLoSONE7(12),E51649(2012)
GT011	JX068296	GanziTibetanpig	Sichuan,Ganzi	2013-01-05	Jin,L	MitochondrialDNAevidenceindicatesthelocaloriginofdomesticpigsintheupstreamregionoftheyangtzeriverPLoSONE7(12),E51649(2012)
GT012	JX068295	GanziTibetanpig	Sichuan,Ganzi	2013-01-05	Jin,L	MitochondrialDNAevidenceindicatesthelocaloriginofdomesticpigsintheupstreamregionoftheyangtzeriverPLoSONE7(12),E51649(2012)
GT013	JX068294	GanziTibetanpig	Sichuan,Ganzi	2013-01-05	Jin,L	MitochondrialDNAevidenceindicatesthelocaloriginofdomesticpigsintheupstreamregionoftheyangtzeriverPLoSONE7(12),E51649(2012)
GT014	JX068293	GanziTibetanpig	Sichuan,Ganzi	2013-01-05	Jin,L	MitochondrialDNAevidenceindicatesthelocaloriginofdomesticpigsintheupstreamregionoftheyangtzeriverPLoSONE7(12),E51649(2012)
GT015	JX068292	GanziTibetanpig	Sichuan,Ganzi	2013-01-05	Jin,L	MitochondrialDNAevidenceindicatesthelocaloriginofdomesticpigsintheupstreamregionoftheyangtzeriverPLoSONE7(12),E51649(2012)
GT016	JX068291	GanziTibetanpig	Sichuan,Ganzi	2013-01-05	Jin,L	MitochondrialDNAevidenceindicatesthelocaloriginofdomesticpigsintheupstreamregionoftheyangtzeriverPLoSONE7(12),E51649(2012)
GT017	JX068290	GanziTibetanpig	Sichuan,Ganzi	2013-01-05	Jin,L	MitochondrialDNAevidenceindicatesthelocaloriginofdomesticpigsintheupstreamregionoftheyangtzeriverPLoSONE7(12),E51649(2012)
GT018	JX068289	GanziTibetanpig	Sichuan,Ganzi	2013-01-05	Jin,L	MitochondrialDNAevidenceindicatesthelocaloriginofdomesticpigsintheupstreamregionoftheyangtzeriverPLoSONE7(12),E51649(2012)
GT019	JX068288	GanziTibetanpig	Sichuan,Ganzi	2013-01-05	Jin,L	MitochondrialDNAevidenceindicatesthelocaloriginofdomesticpigsintheupstreamregionoftheyangtzeriverPLoSONE7(12),E51649(2012)
GT020	JX068287	GanziTibetanpig	Sichuan,Ganzi	2013-01-05	Jin,L	MitochondrialDNAevidenceindicatesthelocaloriginofdomesticpigsintheupstreamregionoftheyangtzeriverPLoSONE7(12),E51649(2012)
GT021	JX068286	GanziTibetanpig	Sichuan,Ganzi	2013-01-05	Jin,L	MitochondrialDNAevidenceindicatesthelocaloriginofdomesticpigsintheupstreamregionoftheyangtzeriverPLoSONE7(12),E51649(2012)
GT022	JX068285	GanziTibetanpig	Sichuan,Ganzi	2013-01-05	Jin,L	MitochondrialDNAevidenceindicatesthelocaloriginofdomesticpigsintheupstreamregionoftheyangtzeriverPLoSONE7(12),E51649(2012)
GT023	JX068284	GanziTibetanpig	Sichuan,Ganzi	2013-01-05	Jin,L	MitochondrialDNAevidenceindicatesthelocaloriginofdomesticpigsintheupstreamregionoftheyangtzeriverPLoSONE7(12),E51649(2012)
GT024	JX068283	GanziTibetanpig	Sichuan,Ganzi	2013-01-05	Jin,L	MitochondrialDNAevidenceindicatesthelocaloriginofdomesticpigsintheupstreamregionoftheyangtzeriverPLoSONE7(12),E51649(2012)
GT025	JX068282	GanziTibetanpig	Sichuan,Ganzi	2013-01-05	Jin,L	MitochondrialDNAevidenceindicatesthelocaloriginofdomesticpigsintheupstreamregionoftheyangtzeriverPLoSONE7(12),E51649(2012)
GT026	JX068281	GanziTibetanpig	Sichuan,Ganzi	2013-01-05	Jin,L	MitochondrialDNAevidenceindicatesthelocaloriginofdomesticpigsintheupstreamregionoftheyangtzeriverPLoSONE7(12),E51649(2012)
GT027	JX068280	GanziTibetanpig	Sichuan,Ganzi	2013-01-05	Jin,L	MitochondrialDNAevidenceindicatesthelocaloriginofdomesticpigsintheupstreamregionoftheyangtzeriverPLoSONE7(12),E51649(2012)
GT028	JX068279	GanziTibetanpig	Sichuan,Ganzi	2013-01-05	Jin,L	MitochondrialDNAevidenceindicatesthelocaloriginofdomesticpigsintheupstreamregionoftheyangtzeriverPLoSONE7(12),E51649(2012)
GT029	JX068278	GanziTibetanpig	Sichuan,Ganzi	2013-01-05	Jin,L	MitochondrialDNAevidenceindicatesthelocaloriginofdomesticpigsintheupstreamregionoftheyangtzeriverPLoSONE7(12),E51649(2012)
GT030	JX068277	GanziTibetanpig	Sichuan,Ganzi	2013-01-05	Jin,L	MitochondrialDNAevidenceindicatesthelocaloriginofdomesticpigsintheupstreamregionoftheyangtzeriverPLoSONE7(12),E51649(2012)
GT031	JX068276	GanziTibetanpig	Sichuan,Ganzi	2013-01-05	Jin,L	MitochondrialDNAevidenceindicatesthelocaloriginofdomesticpigsintheupstreamregionoftheyangtzeriverPLoSONE7(12),E51649(2012)
GT032	JX068275	GanziTibetanpig	Sichuan,Ganzi	2013-01-05	Jin,L	MitochondrialDNAevidenceindicatesthelocaloriginofdomesticpigsintheupstreamregionoftheyangtzeriverPLoSONE7(12),E51649(2012)
GT033	HQ148325	GanziTibetanpig	Sichuan,Ganzi	2011-12-29	Gou,X	ThelocaloriginofthetibetanpigandadditionalinsightsintotheoriginofAsianpigsJOURNALPLoSONE6(12),E28215(2011)
GT034	HQ148324	GanziTibetanpig	Sichuan,Ganzi	2011-12-29	Gou,X	ThelocaloriginofthetibetanpigandadditionalinsightsintotheoriginofAsianpigsJOURNALPLoSONE6(12),E28215(2011)
GT035	HQ148323	GanziTibetanpig	Sichuan,Ganzi	2011-12-29	Gou,X	ThelocaloriginofthetibetanpigandadditionalinsightsintotheoriginofAsianpigsJOURNALPLoSONE6(12),E28215(2011)
GT036	HQ148322	GanziTibetanpig	Sichuan,Ganzi	2011-12-29	Gou,X	ThelocaloriginofthetibetanpigandadditionalinsightsintotheoriginofAsianpigsJOURNALPLoSONE6(12),E28215(2011)
GT037	HQ148321	GanziTibetanpig	Sichuan,Ganzi	2011-12-29	Gou,X	ThelocaloriginofthetibetanpigandadditionalinsightsintotheoriginofAsianpigsJOURNALPLoSONE6(12),E28215(2011)
GT038	HQ148320	GanziTibetanpig	Sichuan,Ganzi	2011-12-29	Gou,X	ThelocaloriginofthetibetanpigandadditionalinsightsintotheoriginofAsianpigsJOURNALPLoSONE6(12),E28215(2011)
GT039	HQ148319	GanziTibetanpig	Sichuan,Ganzi	2011-12-29	Gou,X	ThelocaloriginofthetibetanpigandadditionalinsightsintotheoriginofAsianpigsJOURNALPLoSONE6(12),E28215(2011)
GT040	HQ148318	GanziTibetanpig	Sichuan,Ganzi	2011-12-29	Gou,X	ThelocaloriginofthetibetanpigandadditionalinsightsintotheoriginofAsianpigsJOURNALPLoSONE6(12),E28215(2011)
GT041	HQ148317	GanziTibetanpig	Sichuan,Ganzi	2011-12-29	Gou,X	ThelocaloriginofthetibetanpigandadditionalinsightsintotheoriginofAsianpigsJOURNALPLoSONE6(12),E28215(2011)
GT042	HQ148316	GanziTibetanpig	Sichuan,Ganzi	2011-12-29	Gou,X	ThelocaloriginofthetibetanpigandadditionalinsightsintotheoriginofAsianpigsJOURNALPLoSONE6(12),E28215(2011)
GT043	DQ496435	GanziTibetanpig	Sichuan,Ganzi	2007-11-23	Wu,G.S	PopulationphylogenomicanalysisofmitochondrialDNAinwildboarsanddomesticpigsrevealedmultipledomesticationeventsinEastAsiaGenomeBiol.8(11),R245(2007)
GT044	DQ496434	GanziTibetanpig	Sichuan,Ganzi	2007-11-23	Wu,G.S	PopulationphylogenomicanalysisofmitochondrialDNAinwildboarsanddomesticpigsrevealedmultipledomesticationeventsinEastAsiaGenomeBiol.8(11),R245(2007)
GT045	DQ496432	GanziTibetanpig	Sichuan,Ganzi	2007-11-23	Wu,G.S	PopulationphylogenomicanalysisofmitochondrialDNAinwildboarsanddomesticpigsrevealedmultipledomesticationeventsinEastAsiaGenomeBiol.8(11),R245(2007)
GT046	DQ496431	GanziTibetanpig	Sichuan,Ganzi	2007-11-23	Wu,G.S	PopulationphylogenomicanalysisofmitochondrialDNAinwildboarsanddomesticpigsrevealedmultipledomesticationeventsinEastAsiaGenomeBiol.8(11),R245(2007)
GT047	DQ496430	GanziTibetanpig	Sichuan,Ganzi	2007-11-23	Wu,G.S	PopulationphylogenomicanalysisofmitochondrialDNAinwildboarsanddomesticpigsrevealedmultipledomesticationeventsinEastAsiaGenomeBiol.8(11),R245(2007)
GT048	DQ496429	GanziTibetanpig	Sichuan,Ganzi	2007-11-23	Wu,G.S	PopulationphylogenomicanalysisofmitochondrialDNAinwildboarsanddomesticpigsrevealedmultipledomesticationeventsinEastAsiaGenomeBiol.8(11),R245(2007)
GT049	DQ496427	GanziTibetanpig	Sichuan,Ganzi	2007-11-23	Wu,G.S	PopulationphylogenomicanalysisofmitochondrialDNAinwildboarsanddomesticpigsrevealedmultipledomesticationeventsinEastAsiaGenomeBiol.8(11),R245(2007)
GT050	DQ496426	GanziTibetanpig	Sichuan,Ganzi	2007-11-23	Wu,G.S	PopulationphylogenomicanalysisofmitochondrialDNAinwildboarsanddomesticpigsrevealedmultipledomesticationeventsinEastAsiaGenomeBiol.8(11),R245(2007)
GT051	DQ496425	GanziTibetanpig	Sichuan,Ganzi	2007-11-23	Wu,G.S	PopulationphylogenomicanalysisofmitochondrialDNAinwildboarsanddomesticpigsrevealedmultipledomesticationeventsinEastAsiaGenomeBiol.8(11),R245(2007)
GT052	DQ496424	GanziTibetanpig	Sichuan,Ganzi	2007-11-23	Wu,G.S	PopulationphylogenomicanalysisofmitochondrialDNAinwildboarsanddomesticpigsrevealedmultipledomesticationeventsinEastAsiaGenomeBiol.8(11),R245(2007)
GT053	DQ496433	GanziTibetanpig	Sichuan,Ganzi	2007-11-23	Wu,G.S	PopulationphylogenomicanalysisofmitochondrialDNAinwildboarsanddomesticpigsrevealedmultipledomesticationeventsinEastAsiaGenomeBiol.8(11),R245(2007)
GT054	DQ496428	GanziTibetanpig	Sichuan,Ganzi	2007-11-23	Wu,G.S	PopulationphylogenomicanalysisofmitochondrialDNAinwildboarsanddomesticpigsrevealedmultipledomesticationeventsinEastAsiaGenomeBiol.8(11),R245(2007)
GT055	GZ07	GanziTibetanpig	Sichuan,Ganzi	2013.6.20	Thisstudy
GT056	GZ08	GanziTibetanpig	Sichuan,Ganzi	2013.6.20	Thisstudy
GT057	GZ09	GanziTibetanpig	Sichuan,Ganzi	2013.6.20	Thisstudy
GT058	GZ11	GanziTibetanpig	Sichuan,Ganzi	2013.6.20	Thisstudy
GT059	GZ12	GanziTibetanpig	Sichuan,Ganzi	2013.6.20	Thisstudy
GT060	GZ13	GanziTibetanpig	Sichuan,Ganzi	2013.6.20	Thisstudy
GT061	GZ14	GanziTibetanpig	Sichuan,Ganzi	2013.6.20	Thisstudy
GT062	GZ15	GanziTibetanpig	Sichuan,Ganzi	2013.6.20	Thisstudy
GT063	GZ16	GanziTibetanpig	Sichuan,Ganzi	2013.6.20	Thisstudy
GT064	GZ18	GanziTibetanpig	Sichuan,Ganzi	2013.6.20	Thisstudy
GT065	GZ21	GanziTibetanpig	Sichuan,Ganzi	2013.6.20	Thisstudy
GT066	GZ22	GanziTibetanpig	Sichuan,Ganzi	2013.6.20	Thisstudy
GT067	GZ23	GanziTibetanpig	Sichuan,Ganzi	2013.6.20	Thisstudy
GT068	GZ24	GanziTibetanpig	Sichuan,Ganzi	2013.6.20	Thisstudy
GT069	GZ25	GanziTibetanpig	Sichuan,Ganzi	2013.6.20	Thisstudy
GT070	GZ26	GanziTibetanpig	Sichuan,Ganzi	2013.6.20	Thisstudy
GT071	GZ29	GanziTibetanpig	Sichuan,Ganzi	2013.6.20	Thisstudy
GT072	GZ30	GanziTibetanpig	Sichuan,Ganzi	2013.6.20	Thisstudy
GT073	GZ31	GanziTibetanpig	Sichuan,Ganzi	2013.6.20	Thisstudy
GT074	GZ32	GanziTibetanpig	Sichuan,Ganzi	2013.6.20	Thisstudy
GT075	GZ33	GanziTibetanpig	Sichuan,Ganzi	2013.6.20	Thisstudy
GT076	GZ34	GanziTibetanpig	Sichuan,Ganzi	2013.6.20	Thisstudy
GT077	GZ35	GanziTibetanpig	Sichuan,Ganzi	2013.6.20	Thisstudy
GT078	GZ36	GanziTibetanpig	Sichuan,Ganzi	2013.6.20	Thisstudy
GT079	GZ37	GanziTibetanpig	Sichuan,Ganzi	2013.6.20	Thisstudy
GT080	GZ38	GanziTibetanpig	Sichuan,Ganzi	2013.6.20	Thisstudy
GT081	GZ39	GanziTibetanpig	Sichuan,Ganzi	2013.6.20	Thisstudy
GT082	GZ40	GanziTibetanpig	Sichuan,Ganzi	2013.6.20	Thisstudy
GT083	GZ41	GanziTibetanpig	Sichuan,Ganzi	2013.6.20	Thisstudy
GT084	GZ42	GanziTibetanpig	Sichuan,Ganzi	2013.6.20	Thisstudy
GT085	GZ43	GanziTibetanpig	Sichuan,Ganzi	2013.6.20	Thisstudy
GT086	GZ44	GanziTibetanpig	Sichuan,Ganzi	2013.6.20	Thisstudy
GT087	GZ45	GanziTibetanpig	Sichuan,Ganzi	2013.6.20	Thisstudy
GT088	GZ46	GanziTibetanpig	Sichuan,Ganzi	2013.6.20	Thisstudy
GT089	GZ47	GanziTibetanpig	Sichuan,Ganzi	2013.6.20	Thisstudy
GT090	GZ48	GanziTibetanpig	Sichuan,Ganzi	2013.6.20	Thisstudy
GT091	GZ49	GanziTibetanpig	Sichuan,Ganzi	2013.6.20	Thisstudy
GT092	GZ50	GanziTibetanpig	Sichuan,Ganzi	2013.6.20	Thisstudy
GT093	GZ51	GanziTibetanpig	Sichuan,Ganzi	2013.6.20	Thisstudy
GT094	GZ52	GanziTibetanpig	Sichuan,Ganzi	2013.6.20	Thisstudy
GT095	GZ53	GanziTibetanpig	Sichuan,Ganzi	2013.6.20	Thisstudy
GT096	GZ54	GanziTibetanpig	Sichuan,Ganzi	2013.6.20	Thisstudy
GT097	GZ55	GanziTibetanpig	Sichuan,Ganzi	2013.6.20	Thisstudy
GT098	GZ56	GanziTibetanpig	Sichuan,Ganzi	2013.6.20	Thisstudy
GT099	GZ57	GanziTibetanpig	Sichuan,Ganzi	2013.6.20	Thisstudy
GT100	GZ58	GanziTibetanpig	Sichuan,Ganzi	2013.6.20	Thisstudy
GT101	GZ59	GanziTibetanpig	Sichuan,Ganzi	2013.6.20	Thisstudy
GT102	GZ60	GanziTibetanpig	Sichuan,Ganzi	2013.6.20	Thisstudy
GT103	GZ61	GanziTibetanpig	Sichuan,Ganzi	2013.6.20	Thisstudy
GT104	GZ62	GanziTibetanpig	Sichuan,Ganzi	2013.6.20	Thisstudy
GT105	GZ63	GanziTibetanpig	Sichuan,Ganzi	2013.6.20	Thisstudy
GT106	GZ64	GanziTibetanpig	Sichuan,Ganzi	2013.6.20	Thisstudy
GT107	GZ66	GanziTibetanpig	Sichuan,Ganzi	2013.6.20	Thisstudy
GT108	GZ67	GanziTibetanpig	Sichuan,Ganzi	2013.6.20	Thisstudy
GT109	GZ68	GanziTibetanpig	Sichuan,Ganzi	2013.6.20	Thisstudy
GT110	GZ69	GanziTibetanpig	Sichuan,Ganzi	2013.6.20	Thisstudy
GT111	GZ70	GanziTibetanpig	Sichuan,Ganzi	2013.6.20	Thisstudy
GT112	GZ72	GanziTibetanpig	Sichuan,Ganzi	2013.6.20	Thisstudy
GT113	GZ73	GanziTibetanpig	Sichuan,Ganzi	2013.6.20	Thisstudy
GT114	GZ74	GanziTibetanpig	Sichuan,Ganzi	2013.6.20	Thisstudy
GT115	GZ75	GanziTibetanpig	Sichuan,Ganzi	2013.6.20	Thisstudy
GT116	GZ78	GanziTibetanpig	Sichuan,Ganzi	2013.6.20	Thisstudy
GT117	GZ79	GanziTibetanpig	Sichuan,Ganzi	2013.6.20	Thisstudy
GT118	GZ80	GanziTibetanpig	Sichuan,Ganzi	2013.6.20	Thisstudy
GT119	GZ81	GanziTibetanpig	Sichuan,Ganzi	2013.6.20	Thisstudy
GT120	GZ82	GanziTibetanpig	Sichuan,Ganzi	2013.6.20	Thisstudy
GT121	GZ83	GanziTibetanpig	Sichuan,Ganzi	2013.6.20	Thisstudy
GT122	GZ84	GanziTibetanpig	Sichuan,Ganzi	2013.6.20	Thisstudy
GT123	GZ85	GanziTibetanpig	Sichuan,Ganzi	2013.6.20	Thisstudy
GT124	GZ86	GanziTibetanpig	Sichuan,Ganzi	2013.6.20	Thisstudy
GT125	GZ87	GanziTibetanpig	Sichuan,Ganzi	2013.6.20	Thisstudy
GT126	GZ88	GanziTibetanpig	Sichuan,Ganzi	2013.6.20	Thisstudy
GT127	GZ90	GanziTibetanpig	Sichuan,Ganzi	2013.6.20	Thisstudy
GT128	GZ91	GanziTibetanpig	Sichuan,Ganzi	2013.6.20	Thisstudy
GT129	GZ93	GanziTibetanpig	Sichuan,Ganzi	2013.6.20	Thisstudy
GT130	GZ95	GanziTibetanpig	Sichuan,Ganzi	2013.6.20	Thisstudy
GT131	GZ97	GanziTibetanpig	Sichuan,Ganzi	2013.6.20	Thisstudy
GT132	GZ98	GanziTibetanpig	Sichuan,Ganzi	2013.6.20	Thisstudy
GT133	GZ99	GanziTibetanpig	Sichuan,Ganzi	2013.6.20	Thisstudy
DT001	DQ496409	DiqingTibetanpig	Yunnan,Diqing	2007-11-23	Wu,G.S	PopulationphylogenomicanalysisofmitochondrialDNAinwildboarsanddomesticpigsrevealedmultipledomesticationeventsinEastAsiaGenomeBiol.8(11),R245(2007)
DT002	DQ496408	DiqingTibetanpig	Yunnan,Diqing	2007-11-23	Wu,G.S	PopulationphylogenomicanalysisofmitochondrialDNAinwildboarsanddomesticpigsrevealedmultipledomesticationeventsinEastAsiaGenomeBiol.8(11),R245(2007)
DT003	DQ496407	DiqingTibetanpig	Yunnan,Diqing	2007-11-23	Wu,G.S	PopulationphylogenomicanalysisofmitochondrialDNAinwildboarsanddomesticpigsrevealedmultipledomesticationeventsinEastAsiaGenomeBiol.8(11),R245(2007)
DT004	DQ496406	DiqingTibetanpig	Yunnan,Diqing	2007-11-23	Wu,G.S	PopulationphylogenomicanalysisofmitochondrialDNAinwildboarsanddomesticpigsrevealedmultipledomesticationeventsinEastAsiaGenomeBiol.8(11),R245(2007)
DT005	DQ496405	DiqingTibetanpig	Yunnan,Diqing	2007-11-23	Wu,G.S	PopulationphylogenomicanalysisofmitochondrialDNAinwildboarsanddomesticpigsrevealedmultipledomesticationeventsinEastAsiaGenomeBiol.8(11),R245(2007)
DT006	DQ496404	DiqingTibetanpig	Yunnan,Diqing	2007-11-23	Wu,G.S	PopulationphylogenomicanalysisofmitochondrialDNAinwildboarsanddomesticpigsrevealedmultipledomesticationeventsinEastAsiaGenomeBiol.8(11),R245(2007)
DT007	DQ496403	DiqingTibetanpig	Yunnan,Diqing	2007-11-23	Wu,G.S	PopulationphylogenomicanalysisofmitochondrialDNAinwildboarsanddomesticpigsrevealedmultipledomesticationeventsinEastAsiaGenomeBiol.8(11),R245(2007)
DT008	DQ496402	DiqingTibetanpig	Yunnan,Diqing	2007-11-23	Wu,G.S	PopulationphylogenomicanalysisofmitochondrialDNAinwildboarsanddomesticpigsrevealedmultipledomesticationeventsinEastAsiaGenomeBiol.8(11),R245(2007)
DT009	DQ496401	DiqingTibetanpig	Yunnan,Diqing	2007-11-23	Wu,G.S	PopulationphylogenomicanalysisofmitochondrialDNAinwildboarsanddomesticpigsrevealedmultipledomesticationeventsinEastAsiaGenomeBiol.8(11),R245(2007)
DT010	DQ496400	DiqingTibetanpig	Yunnan,Diqing	2007-11-23	Wu,G.S	PopulationphylogenomicanalysisofmitochondrialDNAinwildboarsanddomesticpigsrevealedmultipledomesticationeventsinEastAsiaGenomeBiol.8(11),R245(2007)
DT011	DQ496399	DiqingTibetanpig	Yunnan,Diqing	2007-11-23	Wu,G.S	PopulationphylogenomicanalysisofmitochondrialDNAinwildboarsanddomesticpigsrevealedmultipledomesticationeventsinEastAsiaGenomeBiol.8(11),R245(2007)
DT012	DQ496398	DiqingTibetanpig	Yunnan,Diqing	2007-11-23	Wu,G.S	PopulationphylogenomicanalysisofmitochondrialDNAinwildboarsanddomesticpigsrevealedmultipledomesticationeventsinEastAsiaGenomeBiol.8(11),R245(2007)
DT013	DQ496397	DiqingTibetanpig	Yunnan,Diqing	2007-11-23	Wu,G.S	PopulationphylogenomicanalysisofmitochondrialDNAinwildboarsanddomesticpigsrevealedmultipledomesticationeventsinEastAsiaGenomeBiol.8(11),R245(2007)
DT014	DQ496396	DiqingTibetanpig	Yunnan,Diqing	2007-11-23	Wu,G.S	PopulationphylogenomicanalysisofmitochondrialDNAinwildboarsanddomesticpigsrevealedmultipledomesticationeventsinEastAsiaGenomeBiol.8(11),R245(2007)
DT015	DQ496395	DiqingTibetanpig	Yunnan,Diqing	2007-11-23	Wu,G.S	PopulationphylogenomicanalysisofmitochondrialDNAinwildboarsanddomesticpigsrevealedmultipledomesticationeventsinEastAsiaGenomeBiol.8(11),R245(2007)
DT016	DQ496394	DiqingTibetanpig	Yunnan,Diqing	2007-11-23	Wu,G.S	PopulationphylogenomicanalysisofmitochondrialDNAinwildboarsanddomesticpigsrevealedmultipledomesticationeventsinEastAsiaGenomeBiol.8(11),R245(2007)
DT017	DQ496392	DiqingTibetanpig	Yunnan,Diqing	2007-11-23	Wu,G.S	PopulationphylogenomicanalysisofmitochondrialDNAinwildboarsanddomesticpigsrevealedmultipledomesticationeventsinEastAsiaGenomeBiol.8(11),R245(2007)
DT018	EF545576	DiqingTibetanpig	Yunnan,Diqing	2007-12-13	Wu,G.S	PopulationphylogenomicanalysisofmitochondrialDNAinwildboarsanddomesticpigsrevealedmultipledomesticationeventsinEastAsia JOURNALGenomeBiol.8(11),R245(2007)
DT019	HQ148449	DiqingTibetanpig	Yunnan,Diqing	2011-12-29	Gou,X	ThelocaloriginofthetibetanpigandadditionalinsightsintotheoriginofAsianpigsJOURNALPLoSONE6(12),E28215(2011)
DT020	HQ148448	DiqingTibetanpig	Yunnan,Diqing	2011-12-29	Gou,X	ThelocaloriginofthetibetanpigandadditionalinsightsintotheoriginofAsianpigsJOURNALPLoSONE6(12),E28215(2011)
DT021	HQ148447	DiqingTibetanpig	Yunnan,Diqing	2011-12-29	Gou,X	ThelocaloriginofthetibetanpigandadditionalinsightsintotheoriginofAsianpigsJOURNALPLoSONE6(12),E28215(2011)
DT022	HQ148446	DiqingTibetanpig	Yunnan,Diqing	2011-12-29	Gou,X	ThelocaloriginofthetibetanpigandadditionalinsightsintotheoriginofAsianpigsJOURNALPLoSONE6(12),E28215(2011)
DT023	HQ148445	DiqingTibetanpig	Yunnan,Diqing	2011-12-29	Gou,X	ThelocaloriginofthetibetanpigandadditionalinsightsintotheoriginofAsianpigsJOURNALPLoSONE6(12),E28215(2011)
DT024	HQ148444	DiqingTibetanpig	Yunnan,Diqing	2011-12-29	Gou,X	ThelocaloriginofthetibetanpigandadditionalinsightsintotheoriginofAsianpigsJOURNALPLoSONE6(12),E28215(2011)
DT025	HQ148443	DiqingTibetanpig	Yunnan,Diqing	2011-12-29	Gou,X	ThelocaloriginofthetibetanpigandadditionalinsightsintotheoriginofAsianpigsJOURNALPLoSONE6(12),E28215(2011)
DT026	HQ148442	DiqingTibetanpig	Yunnan,Diqing	2011-12-29	Gou,X	ThelocaloriginofthetibetanpigandadditionalinsightsintotheoriginofAsianpigsJOURNALPLoSONE6(12),E28215(2011)
DT027	HQ148441	DiqingTibetanpig	Yunnan,Diqing	2011-12-29	Gou,X	ThelocaloriginofthetibetanpigandadditionalinsightsintotheoriginofAsianpigsJOURNALPLoSONE6(12),E28215(2011)
DT028	HQ148440	DiqingTibetanpig	Yunnan,Diqing	2011-12-29	Gou,X	ThelocaloriginofthetibetanpigandadditionalinsightsintotheoriginofAsianpigsJOURNALPLoSONE6(12),E28215(2011)
DT029	HQ148439	DiqingTibetanpig	Yunnan,Diqing	2011-12-29	Gou,X	ThelocaloriginofthetibetanpigandadditionalinsightsintotheoriginofAsianpigsJOURNALPLoSONE6(12),E28215(2011)
DT030	HQ148438	DiqingTibetanpig	Yunnan,Diqing	2011-12-29	Gou,X	ThelocaloriginofthetibetanpigandadditionalinsightsintotheoriginofAsianpigsJOURNALPLoSONE6(12),E28215(2011)
DT031	HQ148437	DiqingTibetanpig	Yunnan,Diqing	2011-12-29	Gou,X	ThelocaloriginofthetibetanpigandadditionalinsightsintotheoriginofAsianpigsJOURNALPLoSONE6(12),E28215(2011)
DT032	HQ148436	DiqingTibetanpig	Yunnan,Diqing	2011-12-29	Gou,X	ThelocaloriginofthetibetanpigandadditionalinsightsintotheoriginofAsianpigsJOURNALPLoSONE6(12),E28215(2011)
DT033	HQ148435	DiqingTibetanpig	Yunnan,Diqing	2011-12-29	Gou,X	ThelocaloriginofthetibetanpigandadditionalinsightsintotheoriginofAsianpigsJOURNALPLoSONE6(12),E28215(2011)
DT034	HQ148434	DiqingTibetanpig	Yunnan,Diqing	2011-12-29	Gou,X	ThelocaloriginofthetibetanpigandadditionalinsightsintotheoriginofAsianpigsJOURNALPLoSONE6(12),E28215(2011)
DT035	HQ148433	DiqingTibetanpig	Yunnan,Diqing	2011-12-29	Gou,X	ThelocaloriginofthetibetanpigandadditionalinsightsintotheoriginofAsianpigsJOURNALPLoSONE6(12),E28215(2011)
DT036	HQ148432	DiqingTibetanpig	Yunnan,Diqing	2011-12-29	Gou,X	ThelocaloriginofthetibetanpigandadditionalinsightsintotheoriginofAsianpigsJOURNALPLoSONE6(12),E28215(2011)
DT037	HQ148431	DiqingTibetanpig	Yunnan,Diqing	2011-12-29	Gou,X	ThelocaloriginofthetibetanpigandadditionalinsightsintotheoriginofAsianpigsJOURNALPLoSONE6(12),E28215(2011)
DT038	HQ148430	DiqingTibetanpig	Yunnan,Diqing	2011-12-29	Gou,X	ThelocaloriginofthetibetanpigandadditionalinsightsintotheoriginofAsianpigsJOURNALPLoSONE6(12),E28215(2011)
DT039	HQ148429	DiqingTibetanpig	Yunnan,Diqing	2011-12-29	Gou,X	ThelocaloriginofthetibetanpigandadditionalinsightsintotheoriginofAsianpigsJOURNALPLoSONE6(12),E28215(2011)
DT040	HQ148428	DiqingTibetanpig	Yunnan,Diqing	2011-12-29	Gou,X	ThelocaloriginofthetibetanpigandadditionalinsightsintotheoriginofAsianpigsJOURNALPLoSONE6(12),E28215(2011)
DT041	HQ148427	DiqingTibetanpig	Yunnan,Diqing	2011-12-29	Gou,X	ThelocaloriginofthetibetanpigandadditionalinsightsintotheoriginofAsianpigsJOURNALPLoSONE6(12),E28215(2011)
DT042	HQ148426	DiqingTibetanpig	Yunnan,Diqing	2011-12-29	Gou,X	ThelocaloriginofthetibetanpigandadditionalinsightsintotheoriginofAsianpigsJOURNALPLoSONE6(12),E28215(2011)
DT043	HQ148425	DiqingTibetanpig	Yunnan,Diqing	2011-12-29	Gou,X	ThelocaloriginofthetibetanpigandadditionalinsightsintotheoriginofAsianpigsJOURNALPLoSONE6(12),E28215(2011)
DT044	HQ148424	DiqingTibetanpig	Yunnan,Diqing	2011-12-29	Gou,X	ThelocaloriginofthetibetanpigandadditionalinsightsintotheoriginofAsianpigsJOURNALPLoSONE6(12),E28215(2011)
DT045	HQ148423	DiqingTibetanpig	Yunnan,Diqing	2011-12-29	Gou,X	ThelocaloriginofthetibetanpigandadditionalinsightsintotheoriginofAsianpigsJOURNALPLoSONE6(12),E28215(2011)
DT046	HQ148422	DiqingTibetanpig	Yunnan,Diqing	2011-12-29	Gou,X	ThelocaloriginofthetibetanpigandadditionalinsightsintotheoriginofAsianpigsJOURNALPLoSONE6(12),E28215(2011)
DT047	HQ148421	DiqingTibetanpig	Yunnan,Diqing	2011-12-29	Gou,X	ThelocaloriginofthetibetanpigandadditionalinsightsintotheoriginofAsianpigsJOURNALPLoSONE6(12),E28215(2011)
DT048	HQ148420	DiqingTibetanpig	Yunnan,Diqing	2011-12-29	Gou,X	ThelocaloriginofthetibetanpigandadditionalinsightsintotheoriginofAsianpigsJOURNALPLoSONE6(12),E28215(2011)
DT049	HQ148419	DiqingTibetanpig	Yunnan,Diqing	2011-12-29	Gou,X	ThelocaloriginofthetibetanpigandadditionalinsightsintotheoriginofAsianpigsJOURNALPLoSONE6(12),E28215(2011)
DT050	HQ148418	DiqingTibetanpig	Yunnan,Diqing	2011-12-29	Gou,X	ThelocaloriginofthetibetanpigandadditionalinsightsintotheoriginofAsianpigsJOURNALPLoSONE6(12),E28215(2011)
DT051	HQ148417	DiqingTibetanpig	Yunnan,Diqing	2011-12-29	Gou,X	ThelocaloriginofthetibetanpigandadditionalinsightsintotheoriginofAsianpigsJOURNALPLoSONE6(12),E28215(2011)
DT052	HQ148416	DiqingTibetanpig	Yunnan,Diqing	2011-12-29	Gou,X	ThelocaloriginofthetibetanpigandadditionalinsightsintotheoriginofAsianpigsJOURNALPLoSONE6(12),E28215(2011)
DT053	HQ148415	DiqingTibetanpig	Yunnan,Diqing	2011-12-29	Gou,X	ThelocaloriginofthetibetanpigandadditionalinsightsintotheoriginofAsianpigsJOURNALPLoSONE6(12),E28215(2011)
DT054	HQ148414	DiqingTibetanpig	Yunnan,Diqing	2011-12-29	Gou,X	ThelocaloriginofthetibetanpigandadditionalinsightsintotheoriginofAsianpigsJOURNALPLoSONE6(12),E28215(2011)
DT055	HQ148413	DiqingTibetanpig	Yunnan,Diqing	2011-12-29	Gou,X	ThelocaloriginofthetibetanpigandadditionalinsightsintotheoriginofAsianpigsJOURNALPLoSONE6(12),E28215(2011)
DT056	HQ148412	DiqingTibetanpig	Yunnan,Diqing	2011-12-29	Gou,X	ThelocaloriginofthetibetanpigandadditionalinsightsintotheoriginofAsianpigsJOURNALPLoSONE6(12),E28215(2011)
DT057	HQ148411	DiqingTibetanpig	Yunnan,Diqing	2011-12-29	Gou,X	ThelocaloriginofthetibetanpigandadditionalinsightsintotheoriginofAsianpigsJOURNALPLoSONE6(12),E28215(2011)
DT058	JX068274	DiqingTibetanpig	Yunnan,Diqing	2013-01-05	Jin,L	MitochondrialDNAevidenceindicatesthelocaloriginofdomesticpigsintheupstreamregionoftheyangtzeriverPLoSONE7(12),E51649(2012)
DT059	JX068273	DiqingTibetanpig	Yunnan,Diqing	2013-01-05	Jin,L	MitochondrialDNAevidenceindicatesthelocaloriginofdomesticpigsintheupstreamregionoftheyangtzeriverPLoSONE7(12),E51649(2012)
DT060	JX068272	DiqingTibetanpig	Yunnan,Diqing	2013-01-05	Jin,L	MitochondrialDNAevidenceindicatesthelocaloriginofdomesticpigsintheupstreamregionoftheyangtzeriverPLoSONE7(12),E51649(2012)
DT061	JX068271	DiqingTibetanpig	Yunnan,Diqing	2013-01-05	Jin,L	MitochondrialDNAevidenceindicatesthelocaloriginofdomesticpigsintheupstreamregionoftheyangtzeriverPLoSONE7(12),E51649(2012)
DT062	JX068270	DiqingTibetanpig	Yunnan,Diqing	2013-01-05	Jin,L	MitochondrialDNAevidenceindicatesthelocaloriginofdomesticpigsintheupstreamregionoftheyangtzeriverPLoSONE7(12),E51649(2012)
DT063	JX068269	DiqingTibetanpig	Yunnan,Diqing	2013-01-05	Jin,L	MitochondrialDNAevidenceindicatesthelocaloriginofdomesticpigsintheupstreamregionoftheyangtzeriverPLoSONE7(12),E51649(2012)
DT064	JX068268	DiqingTibetanpig	Yunnan,Diqing	2013-01-05	Jin,L	MitochondrialDNAevidenceindicatesthelocaloriginofdomesticpigsintheupstreamregionoftheyangtzeriverPLoSONE7(12),E51649(2012)
DT065	JX068267	DiqingTibetanpig	Yunnan,Diqing	2013-01-05	Jin,L	MitochondrialDNAevidenceindicatesthelocaloriginofdomesticpigsintheupstreamregionoftheyangtzeriverPLoSONE7(12),E51649(2012)
DT066	JX068266	DiqingTibetanpig	Yunnan,Diqing	2013-01-05	Jin,L	MitochondrialDNAevidenceindicatesthelocaloriginofdomesticpigsintheupstreamregionoftheyangtzeriverPLoSONE7(12),E51649(2012)
DT067	JX068265	DiqingTibetanpig	Yunnan,Diqing	2013-01-05	Jin,L	MitochondrialDNAevidenceindicatesthelocaloriginofdomesticpigsintheupstreamregionoftheyangtzeriverPLoSONE7(12),E51649(2012)
DT068	JX068264	DiqingTibetanpig	Yunnan,Diqing	2013-01-05	Jin,L	MitochondrialDNAevidenceindicatesthelocaloriginofdomesticpigsintheupstreamregionoftheyangtzeriverPLoSONE7(12),E51649(2012)
DT069	JX068263	DiqingTibetanpig	Yunnan,Diqing	2013-01-05	Jin,L	MitochondrialDNAevidenceindicatesthelocaloriginofdomesticpigsintheupstreamregionoftheyangtzeriverPLoSONE7(12),E51649(2012)
DT070	JX068262	DiqingTibetanpig	Yunnan,Diqing	2013-01-05	Jin,L	MitochondrialDNAevidenceindicatesthelocaloriginofdomesticpigsintheupstreamregionoftheyangtzeriverPLoSONE7(12),E51649(2012)
DT071	JX068261	DiqingTibetanpig	Yunnan,Diqing	2013-01-05	Jin,L	MitochondrialDNAevidenceindicatesthelocaloriginofdomesticpigsintheupstreamregionoftheyangtzeriverPLoSONE7(12),E51649(2012)
DT072	JX068260	DiqingTibetanpig	Yunnan,Diqing	2013-01-05	Jin,L	MitochondrialDNAevidenceindicatesthelocaloriginofdomesticpigsintheupstreamregionoftheyangtzeriverPLoSONE7(12),E51649(2012)
DT073	JX068259	DiqingTibetanpig	Yunnan,Diqing	2013-01-05	Jin,L	MitochondrialDNAevidenceindicatesthelocaloriginofdomesticpigsintheupstreamregionoftheyangtzeriverPLoSONE7(12),E51649(2012)
DT074	JX068258	DiqingTibetanpig	Yunnan,Diqing	2013-01-05	Jin,L	MitochondrialDNAevidenceindicatesthelocaloriginofdomesticpigsintheupstreamregionoftheyangtzeriverPLoSONE7(12),E51649(2012)
DT075	JX068257	DiqingTibetanpig	Yunnan,Diqing	2013-01-05	Jin,L	MitochondrialDNAevidenceindicatesthelocaloriginofdomesticpigsintheupstreamregionoftheyangtzeriverPLoSONE7(12),E51649(2012)
DT076	JX068256	DiqingTibetanpig	Yunnan,Diqing	2013-01-05	Jin,L	MitochondrialDNAevidenceindicatesthelocaloriginofdomesticpigsintheupstreamregionoftheyangtzeriverPLoSONE7(12),E51649(2012)
DT077	JX068255	DiqingTibetanpig	Yunnan,Diqing	2013-01-05	Jin,L	MitochondrialDNAevidenceindicatesthelocaloriginofdomesticpigsintheupstreamregionoftheyangtzeriverPLoSONE7(12),E51649(2012)
DT078	JX068254	DiqingTibetanpig	Yunnan,Diqing	2013-01-05	Jin,L	MitochondrialDNAevidenceindicatesthelocaloriginofdomesticpigsintheupstreamregionoftheyangtzeriverPLoSONE7(12),E51649(2012)
DT079	JX068253	DiqingTibetanpig	Yunnan,Diqing	2013-01-05	Jin,L	MitochondrialDNAevidenceindicatesthelocaloriginofdomesticpigsintheupstreamregionoftheyangtzeriverPLoSONE7(12),E51649(2012)
DT080	JX068252	DiqingTibetanpig	Yunnan,Diqing	2013-01-05	Jin,L	MitochondrialDNAevidenceindicatesthelocaloriginofdomesticpigsintheupstreamregionoftheyangtzeriverPLoSONE7(12),E51649(2012)
DT081	JX068251	DiqingTibetanpig	Yunnan,Diqing	2013-01-05	Jin,L	MitochondrialDNAevidenceindicatesthelocaloriginofdomesticpigsintheupstreamregionoftheyangtzeriverPLoSONE7(12),E51649(2012)
DT082	JX068250	DiqingTibetanpig	Yunnan,Diqing	2013-01-05	Jin,L	MitochondrialDNAevidenceindicatesthelocaloriginofdomesticpigsintheupstreamregionoftheyangtzeriverPLoSONE7(12),E51649(2012)
DT083	JX068249	DiqingTibetanpig	Yunnan,Diqing	2013-01-05	Jin,L	MitochondrialDNAevidenceindicatesthelocaloriginofdomesticpigsintheupstreamregionoftheyangtzeriverPLoSONE7(12),E51649(2012)
DT084	JX068248	DiqingTibetanpig	Yunnan,Diqing	2013-01-05	Jin,L	MitochondrialDNAevidenceindicatesthelocaloriginofdomesticpigsintheupstreamregionoftheyangtzeriverPLoSONE7(12),E51649(2012)
DT085	JX068247	DiqingTibetanpig	Yunnan,Diqing	2013-01-05	Jin,L	MitochondrialDNAevidenceindicatesthelocaloriginofdomesticpigsintheupstreamregionoftheyangtzeriverPLoSONE7(12),E51649(2012)
DT086	JX068246	DiqingTibetanpig	Yunnan,Diqing	2013-01-05	Jin,L	MitochondrialDNAevidenceindicatesthelocaloriginofdomesticpigsintheupstreamregionoftheyangtzeriverPLoSONE7(12),E51649(2012)
DT087	JX068245	DiqingTibetanpig	Yunnan,Diqing	2013-01-05	Jin,L	MitochondrialDNAevidenceindicatesthelocaloriginofdomesticpigsintheupstreamregionoftheyangtzeriverPLoSONE7(12),E51649(2012)
DT088	JX068244	DiqingTibetanpig	Yunnan,Diqing	2013-01-05	Jin,L	MitochondrialDNAevidenceindicatesthelocaloriginofdomesticpigsintheupstreamregionoftheyangtzeriverPLoSONE7(12),E51649(2012)
DT089	JX068243	DiqingTibetanpig	Yunnan,Diqing	2013-01-05	Jin,L	MitochondrialDNAevidenceindicatesthelocaloriginofdomesticpigsintheupstreamregionoftheyangtzeriverPLoSONE7(12),E51649(2012)
DT090	JX068242	DiqingTibetanpig	Yunnan,Diqing	2013-01-05	Jin,L	MitochondrialDNAevidenceindicatesthelocaloriginofdomesticpigsintheupstreamregionoftheyangtzeriverPLoSONE7(12),E51649(2012)
DT091	JX068241	DiqingTibetanpig	Yunnan,Diqing	2013-01-05	Jin,L	MitochondrialDNAevidenceindicatesthelocaloriginofdomesticpigsintheupstreamregionoftheyangtzeriverPLoSONE7(12),E51649(2012)
DT092	JX068240	DiqingTibetanpig	Yunnan,Diqing	2013-01-05	Jin,L	MitochondrialDNAevidenceindicatesthelocaloriginofdomesticpigsintheupstreamregionoftheyangtzeriverPLoSONE7(12),E51649(2012)
DT093	JX068239	DiqingTibetanpig	Yunnan,Diqing	2013-01-05	Jin,L	MitochondrialDNAevidenceindicatesthelocaloriginofdomesticpigsintheupstreamregionoftheyangtzeriverPLoSONE7(12),E51649(2012)
DT094	JX068238	DiqingTibetanpig	Yunnan,Diqing	2013-01-05	Jin,L	MitochondrialDNAevidenceindicatesthelocaloriginofdomesticpigsintheupstreamregionoftheyangtzeriverPLoSONE7(12),E51649(2012)
DT095	JX068237	DiqingTibetanpig	Yunnan,Diqing	2013-01-05	Jin,L	MitochondrialDNAevidenceindicatesthelocaloriginofdomesticpigsintheupstreamregionoftheyangtzeriverPLoSONE7(12),E51649(2012)
DT096	DQ541	DiqingTibetanpig	Yunnan,Diqing	2013.10.1	Thisstudy
DT097	DQ542	DiqingTibetanpig	Yunnan,Diqing	2013.10.1	Thisstudy
DT098	DQ543	DiqingTibetanpig	Yunnan,Diqing	2013.10.1	Thisstudy
DT099	DQ544	DiqingTibetanpig	Yunnan,Diqing	2013.10.1	Thisstudy
DT100	DQ545	DiqingTibetanpig	Yunnan,Diqing	2013.10.1	Thisstudy
DT101	DQ546	DiqingTibetanpig	Yunnan,Diqing	2013.10.1	Thisstudy
DT102	DQ547	DiqingTibetanpig	Yunnan,Diqing	2013.10.1	Thisstudy
DT103	DQ548	DiqingTibetanpig	Yunnan,Diqing	2013.10.1	Thisstudy
DT104	DQ550	DiqingTibetanpig	Yunnan,Diqing	2013.10.1	Thisstudy
DT105	DQ552	DiqingTibetanpig	Yunnan,Diqing	2013.10.1	Thisstudy
DT106	DQ553	DiqingTibetanpig	Yunnan,Diqing	2013.10.1	Thisstudy
DT107	DQ554	DiqingTibetanpig	Yunnan,Diqing	2013.10.1	Thisstudy
DT108	DQ555	DiqingTibetanpig	Yunnan,Diqing	2013.10.1	Thisstudy
DT109	DQ556	DiqingTibetanpig	Yunnan,Diqing	2013.10.1	Thisstudy
DT110	DQ557	DiqingTibetanpig	Yunnan,Diqing	2013.10.1	Thisstudy
DT112	DQ559	DiqingTibetanpig	Yunnan,Diqing	2013.10.1	Thisstudy
DT113	DQ561	DiqingTibetanpig	Yunnan,Diqing	2013.10.1	Thisstudy
DT114	DQ562	DiqingTibetanpig	Yunnan,Diqing	2013.10.1	Thisstudy
DT115	DQ564	DiqingTibetanpig	Yunnan,Diqing	2013.10.1	Thisstudy
DT116	DQ565	DiqingTibetanpig	Yunnan,Diqing	2013.10.1	Thisstudy
DT117	DQ566	DiqingTibetanpig	Yunnan,Diqing	2013.10.1	Thisstudy
DT118	DQ567	DiqingTibetanpig	Yunnan,Diqing	2013.10.1	Thisstudy
DT119	DQ568	DiqingTibetanpig	Yunnan,Diqing	2013.10.1	Thisstudy
DT120	DQ569	DiqingTibetanpig	Yunnan,Diqing	2013.10.1	Thisstudy
DT121	DQ570	DiqingTibetanpig	Yunnan,Diqing	2013.10.1	Thisstudy
DT122	DQ573	DiqingTibetanpig	Yunnan,Diqing	2013.10.1	Thisstudy
DT123	DQ575	DiqingTibetanpig	Yunnan,Diqing	2013.10.1	Thisstudy
DT124	DQ576	DiqingTibetanpig	Yunnan,Diqing	2013.10.1	Thisstudy
DT125	DQ577	DiqingTibetanpig	Yunnan,Diqing	2013.10.1	Thisstudy
DT126	DQ578	DiqingTibetanpig	Yunnan,Diqing	2013.10.1	Thisstudy
DT127	DQ579	DiqingTibetanpig	Yunnan,Diqing	2013.10.1	Thisstudy
DT128	DQ580	DiqingTibetanpig	Yunnan,Diqing	2013.10.1	Thisstudy
DT129	DQ581	DiqingTibetanpig	Yunnan,Diqing	2013.10.1	Thisstudy
DT131	DQ583	DiqingTibetanpig	Yunnan,Diqing	2013.10.1	Thisstudy
DT132	DQ585	DiqingTibetanpig	Yunnan,Diqing	2013.10.1	Thisstudy
DT133	DQ586	DiqingTibetanpig	Yunnan,Diqing	2013.10.1	Thisstudy
DT134	DQ589	DiqingTibetanpig	Yunnan,Diqing	2013.10.1	Thisstudy
DT135	DQ590	DiqingTibetanpig	Yunnan,Diqing	2013.10.1	Thisstudy
DT136	DQ591	DiqingTibetanpig	Yunnan,Diqing	2013.10.1	Thisstudy
DT137	DQ592	DiqingTibetanpig	Yunnan,Diqing	2013.10.1	Thisstudy
DT138	DQ593	DiqingTibetanpig	Yunnan,Diqing	2013.10.1	Thisstudy
DT139	DQ595	DiqingTibetanpig	Yunnan,Diqing	2013.10.1	Thisstudy
DT140	DQ598	DiqingTibetanpig	Yunnan,Diqing	2013.10.1	Thisstudy
DT141	DQ599	DiqingTibetanpig	Yunnan,Diqing	2013.10.1	Thisstudy
DT142	DQ600	DiqingTibetanpig	Yunnan,Diqing	2013.10.1	Thisstudy
DT143	DQ601	DiqingTibetanpig	Yunnan,Diqing	2013.10.1	Thisstudy
DT144	DQ603	DiqingTibetanpig	Yunnan,Diqing	2013.10.1	Thisstudy
DT145	DQ604	DiqingTibetanpig	Yunnan,Diqing	2013.10.1	Thisstudy
DT146	DQ605	DiqingTibetanpig	Yunnan,Diqing	2013.10.1	Thisstudy
DT147	DQ606	DiqingTibetanpig	Yunnan,Diqing	2013.10.1	Thisstudy
DT148	DQ607	DiqingTibetanpig	Yunnan,Diqing	2013.10.1	Thisstudy
DT149	DQ608	DiqingTibetanpig	Yunnan,Diqing	2013.10.1	Thisstudy
DT150	DQ609	DiqingTibetanpig	Yunnan,Diqing	2013.10.1	Thisstudy
DT151	DQ611	DiqingTibetanpig	Yunnan,Diqing	2013.10.1	Thisstudy
DT152	DQ612	DiqingTibetanpig	Yunnan,Diqing	2013.10.1	Thisstudy
DT153	DQ613	DiqingTibetanpig	Yunnan,Diqing	2013.10.1	Thisstudy
DT154	DQ614	DiqingTibetanpig	Yunnan,Diqing	2013.10.1	Thisstudy
DT155	DQ615	DiqingTibetanpig	Yunnan,Diqing	2013.10.1	Thisstudy
DT156	DQ616	DiqingTibetanpig	Yunnan,Diqing	2013.10.1	Thisstudy
DT157	DQ617	DiqingTibetanpig	Yunnan,Diqing	2013.10.1	Thisstudy
DT158	DQ618	DiqingTibetanpig	Yunnan,Diqing	2013.10.1	Thisstudy
DT159	DQ619	DiqingTibetanpig	Yunnan,Diqing	2013.10.1	Thisstudy
DT160	DQ620	DiqingTibetanpig	Yunnan,Diqing	2013.10.1	Thisstudy
DT165	DQ667	DiqingTibetanpig	Yunnan,Diqing	2013.10.1	Thisstudy
DT166	DQ668	DiqingTibetanpig	Yunnan,Diqing	2013.10.1	Thisstudy
DT167	DQ669	DiqingTibetanpig	Yunnan,Diqing	2013.10.1	Thisstudy
DT168	DQ670	DiqingTibetanpig	Yunnan,Diqing	2013.10.1	Thisstudy
DT169	DQ671	DiqingTibetanpig	Yunnan,Diqing	2013.10.1	Thisstudy
DT171	DQ673	DiqingTibetanpig	Yunnan,Diqing	2013.10.1	Thisstudy
DT172	DQ674	DiqingTibetanpig	Yunnan,Diqing	2013.10.1	Thisstudy
DT173	DQ675	DiqingTibetanpig	Yunnan,Diqing	2013.10.1	Thisstudy
DT174	DQ676	DiqingTibetanpig	Yunnan,Diqing	2013.10.1	Thisstudy
DT175	DQ677	DiqingTibetanpig	Yunnan,Diqing	2013.10.1	Thisstudy
DT176	DQ678	DiqingTibetanpig	Yunnan,Diqing	2013.10.1	Thisstudy
DT177	DQ679	DiqingTibetanpig	Yunnan,Diqing	2013.10.1	Thisstudy
DT178	DQ680	DiqingTibetanpig	Yunnan,Diqing	2013.10.1	Thisstudy
LT001	JX068236	LinzhiTibetanpig	Tibet,Linzhi	2013-01-05	Jin,L	MitochondrialDNAevidenceindicatesthelocaloriginofdomesticpigsintheupstreamregionoftheyangtzeriverPLoSONE7(12),E51649(2012)
LT002	JX068235	LinzhiTibetanpig	Tibet,Linzhi	2013-01-05	Jin,L	MitochondrialDNAevidenceindicatesthelocaloriginofdomesticpigsintheupstreamregionoftheyangtzeriverPLoSONE7(12),E51649(2012)
LT003	JX068234	LinzhiTibetanpig	Tibet,Linzhi	2013-01-05	Jin,L	MitochondrialDNAevidenceindicatesthelocaloriginofdomesticpigsintheupstreamregionoftheyangtzeriverPLoSONE7(12),E51649(2012)
LT004	JX068233	LinzhiTibetanpig	Tibet,Linzhi	2013-01-05	Jin,L	MitochondrialDNAevidenceindicatesthelocaloriginofdomesticpigsintheupstreamregionoftheyangtzeriverPLoSONE7(12),E51649(2012)
LT005	JX068232	LinzhiTibetanpig	Tibet,Linzhi	2013-01-05	Jin,L	MitochondrialDNAevidenceindicatesthelocaloriginofdomesticpigsintheupstreamregionoftheyangtzeriverPLoSONE7(12),E51649(2012)
LT006	JX068231	LinzhiTibetanpig	Tibet,Linzhi	2013-01-05	Jin,L	MitochondrialDNAevidenceindicatesthelocaloriginofdomesticpigsintheupstreamregionoftheyangtzeriverPLoSONE7(12),E51649(2012)
LT007	JX068230	LinzhiTibetanpig	Tibet,Linzhi	2013-01-05	Jin,L	MitochondrialDNAevidenceindicatesthelocaloriginofdomesticpigsintheupstreamregionoftheyangtzeriverPLoSONE7(12),E51649(2012)
LT008	JX068229	LinzhiTibetanpig	Tibet,Linzhi	2013-01-05	Jin,L	MitochondrialDNAevidenceindicatesthelocaloriginofdomesticpigsintheupstreamregionoftheyangtzeriverPLoSONE7(12),E51649(2012)
LT009	JX068228	LinzhiTibetanpig	Tibet,Linzhi	2013-01-05	Jin,L	MitochondrialDNAevidenceindicatesthelocaloriginofdomesticpigsintheupstreamregionoftheyangtzeriverPLoSONE7(12),E51649(2012)
LT010	JX068227	LinzhiTibetanpig	Tibet,Linzhi	2013-01-05	Jin,L	MitochondrialDNAevidenceindicatesthelocaloriginofdomesticpigsintheupstreamregionoftheyangtzeriverPLoSONE7(12),E51649(2012)
LT011	JX068226	LinzhiTibetanpig	Tibet,Linzhi	2013-01-05	Jin,L	MitochondrialDNAevidenceindicatesthelocaloriginofdomesticpigsintheupstreamregionoftheyangtzeriverPLoSONE7(12),E51649(2012)
LT012	JX068225	LinzhiTibetanpig	Tibet,Linzhi	2013-01-05	Jin,L	MitochondrialDNAevidenceindicatesthelocaloriginofdomesticpigsintheupstreamregionoftheyangtzeriverPLoSONE7(12),E51649(2012)
LT013	JX068224	LinzhiTibetanpig	Tibet,Linzhi	2013-01-05	Jin,L	MitochondrialDNAevidenceindicatesthelocaloriginofdomesticpigsintheupstreamregionoftheyangtzeriverPLoSONE7(12),E51649(2012)
LT014	JX068223	LinzhiTibetanpig	Tibet,Linzhi	2013-01-05	Jin,L	MitochondrialDNAevidenceindicatesthelocaloriginofdomesticpigsintheupstreamregionoftheyangtzeriverPLoSONE7(12),E51649(2012)
LT015	JX068222	LinzhiTibetanpig	Tibet,Linzhi	2013-01-05	Jin,L	MitochondrialDNAevidenceindicatesthelocaloriginofdomesticpigsintheupstreamregionoftheyangtzeriverPLoSONE7(12),E51649(2012)
LT016	JX068221	LinzhiTibetanpig	Tibet,Linzhi	2013-01-05	Jin,L	MitochondrialDNAevidenceindicatesthelocaloriginofdomesticpigsintheupstreamregionoftheyangtzeriverPLoSONE7(12),E51649(2012)
LT017	JX068220	LinzhiTibetanpig	Tibet,Linzhi	2013-01-05	Jin,L	MitochondrialDNAevidenceindicatesthelocaloriginofdomesticpigsintheupstreamregionoftheyangtzeriverPLoSONE7(12),E51649(2012)
LT018	JX068219	LinzhiTibetanpig	Tibet,Linzhi	2013-01-05	Jin,L	MitochondrialDNAevidenceindicatesthelocaloriginofdomesticpigsintheupstreamregionoftheyangtzeriverPLoSONE7(12),E51649(2012)
LT019	JX068218	LinzhiTibetanpig	Tibet,Linzhi	2013-01-05	Jin,L	MitochondrialDNAevidenceindicatesthelocaloriginofdomesticpigsintheupstreamregionoftheyangtzeriverPLoSONE7(12),E51649(2012)
LT020	JX068217	LinzhiTibetanpig	Tibet,Linzhi	2013-01-05	Jin,L	MitochondrialDNAevidenceindicatesthelocaloriginofdomesticpigsintheupstreamregionoftheyangtzeriverPLoSONE7(12),E51649(2012)
LT021	JX068216	LinzhiTibetanpig	Tibet,Linzhi	2013-01-05	Jin,L	MitochondrialDNAevidenceindicatesthelocaloriginofdomesticpigsintheupstreamregionoftheyangtzeriverPLoSONE7(12),E51649(2012)
LT022	JX068215	LinzhiTibetanpig	Tibet,Linzhi	2013-01-05	Jin,L	MitochondrialDNAevidenceindicatesthelocaloriginofdomesticpigsintheupstreamregionoftheyangtzeriverPLoSONE7(12),E51649(2012)
LT023	JX068214	LinzhiTibetanpig	Tibet,Linzhi	2013-01-05	Jin,L	MitochondrialDNAevidenceindicatesthelocaloriginofdomesticpigsintheupstreamregionoftheyangtzeriverPLoSONE7(12),E51649(2012)
LT024	JX068213	LinzhiTibetanpig	Tibet,Linzhi	2013-01-05	Jin,L	MitochondrialDNAevidenceindicatesthelocaloriginofdomesticpigsintheupstreamregionoftheyangtzeriverPLoSONE7(12),E51649(2012)
LT025	JX068212	LinzhiTibetanpig	Tibet,Linzhi	2013-01-05	Jin,L	MitochondrialDNAevidenceindicatesthelocaloriginofdomesticpigsintheupstreamregionoftheyangtzeriverPLoSONE7(12),E51649(2012)
LT026	JX068211	LinzhiTibetanpig	Tibet,Linzhi	2013-01-05	Jin,L	MitochondrialDNAevidenceindicatesthelocaloriginofdomesticpigsintheupstreamregionoftheyangtzeriverPLoSONE7(12),E51649(2012)
LT027	JX068210	LinzhiTibetanpig	Tibet,Linzhi	2013-01-05	Jin,L	MitochondrialDNAevidenceindicatesthelocaloriginofdomesticpigsintheupstreamregionoftheyangtzeriverPLoSONE7(12),E51649(2012)
LT028	JX068209	LinzhiTibetanpig	Tibet,Linzhi	2013-01-05	Jin,L	MitochondrialDNAevidenceindicatesthelocaloriginofdomesticpigsintheupstreamregionoftheyangtzeriverPLoSONE7(12),E51649(2012)
LT029	JX068208	LinzhiTibetanpig	Tibet,Linzhi	2013-01-05	Jin,L	MitochondrialDNAevidenceindicatesthelocaloriginofdomesticpigsintheupstreamregionoftheyangtzeriverPLoSONE7(12),E51649(2012)
LT030	JX068207	LinzhiTibetanpig	Tibet,Linzhi	2013-01-05	Jin,L	MitochondrialDNAevidenceindicatesthelocaloriginofdomesticpigsintheupstreamregionoftheyangtzeriverPLoSONE7(12),E51649(2012)
LT031	JX068206	LinzhiTibetanpig	Tibet,Linzhi	2013-01-05	Jin,L	MitochondrialDNAevidenceindicatesthelocaloriginofdomesticpigsintheupstreamregionoftheyangtzeriverPLoSONE7(12),E51649(2012)
LT032	JX068205	LinzhiTibetanpig	Tibet,Linzhi	2013-01-05	Jin,L	MitochondrialDNAevidenceindicatesthelocaloriginofdomesticpigsintheupstreamregionoftheyangtzeriverPLoSONE7(12),E51649(2012)
LT033	JX068204	LinzhiTibetanpig	Tibet,Linzhi	2013-01-05	Jin,L	MitochondrialDNAevidenceindicatesthelocaloriginofdomesticpigsintheupstreamregionoftheyangtzeriverPLoSONE7(12),E51649(2012)
LT034	JX068203	LinzhiTibetanpig	Tibet,Linzhi	2013-01-05	Jin,L	MitochondrialDNAevidenceindicatesthelocaloriginofdomesticpigsintheupstreamregionoftheyangtzeriverPLoSONE7(12),E51649(2012)
LT035	JX068202	LinzhiTibetanpig	Tibet,Linzhi	2013-01-05	Jin,L	MitochondrialDNAevidenceindicatesthelocaloriginofdomesticpigsintheupstreamregionoftheyangtzeriverPLoSONE7(12),E51649(2012)
LT036	JX068201	LinzhiTibetanpig	Tibet,Linzhi	2013-01-05	Jin,L	MitochondrialDNAevidenceindicatesthelocaloriginofdomesticpigsintheupstreamregionoftheyangtzeriverPLoSONE7(12),E51649(2012)
LT037	JX068200	LinzhiTibetanpig	Tibet,Linzhi	2013-01-05	Jin,L	MitochondrialDNAevidenceindicatesthelocaloriginofdomesticpigsintheupstreamregionoftheyangtzeriverPLoSONE7(12),E51649(2012)
LT038	JX068199	LinzhiTibetanpig	Tibet,Linzhi	2013-01-05	Jin,L	MitochondrialDNAevidenceindicatesthelocaloriginofdomesticpigsintheupstreamregionoftheyangtzeriverPLoSONE7(12),E51649(2012)
LT039	JX068198	LinzhiTibetanpig	Tibet,Linzhi	2013-01-05	Jin,L	MitochondrialDNAevidenceindicatesthelocaloriginofdomesticpigsintheupstreamregionoftheyangtzeriverPLoSONE7(12),E51649(2012)
LT040	JX068197	LinzhiTibetanpig	Tibet,Linzhi	2013-01-05	Jin,L	MitochondrialDNAevidenceindicatesthelocaloriginofdomesticpigsintheupstreamregionoftheyangtzeriverPLoSONE7(12),E51649(2012)
LT041	JX068196	LinzhiTibetanpig	Tibet,Linzhi	2013-01-05	Jin,L	MitochondrialDNAevidenceindicatesthelocaloriginofdomesticpigsintheupstreamregionoftheyangtzeriverPLoSONE7(12),E51649(2012)
LT042	JX068195	LinzhiTibetanpig	Tibet,Linzhi	2013-01-05	Jin,L	MitochondrialDNAevidenceindicatesthelocaloriginofdomesticpigsintheupstreamregionoftheyangtzeriverPLoSONE7(12),E51649(2012)
LT043	JX068194	LinzhiTibetanpig	Tibet,Linzhi	2013-01-05	Jin,L	MitochondrialDNAevidenceindicatesthelocaloriginofdomesticpigsintheupstreamregionoftheyangtzeriverPLoSONE7(12),E51649(2012)
LT044	JX068193	LinzhiTibetanpig	Tibet,Linzhi	2013-01-05	Jin,L	MitochondrialDNAevidenceindicatesthelocaloriginofdomesticpigsintheupstreamregionoftheyangtzeriverPLoSONE7(12),E51649(2012)
LT045	JX068192	LinzhiTibetanpig	Tibet,Linzhi	2013-01-05	Jin,L	MitochondrialDNAevidenceindicatesthelocaloriginofdomesticpigsintheupstreamregionoftheyangtzeriverPLoSONE7(12),E51649(2012)
LT046	JX068191	LinzhiTibetanpig	Tibet,Linzhi	2013-01-05	Jin,L	MitochondrialDNAevidenceindicatesthelocaloriginofdomesticpigsintheupstreamregionoftheyangtzeriverPLoSONE7(12),E51649(2012)
LT047	JX068190	LinzhiTibetanpig	Tibet,Linzhi	2013-01-05	Jin,L	MitochondrialDNAevidenceindicatesthelocaloriginofdomesticpigsintheupstreamregionoftheyangtzeriverPLoSONE7(12),E51649(2012)
LT048	JX068189	LinzhiTibetanpig	Tibet,Linzhi	2013-01-05	Jin,L	MitochondrialDNAevidenceindicatesthelocaloriginofdomesticpigsintheupstreamregionoftheyangtzeriverPLoSONE7(12),E51649(2012)
LT049	JX068188	LinzhiTibetanpig	Tibet,Linzhi	2013-01-05	Jin,L	MitochondrialDNAevidenceindicatesthelocaloriginofdomesticpigsintheupstreamregionoftheyangtzeriverPLoSONE7(12),E51649(2012)
LT050	JX068187	LinzhiTibetanpig	Tibet,Linzhi	2013-01-05	Jin,L	MitochondrialDNAevidenceindicatesthelocaloriginofdomesticpigsintheupstreamregionoftheyangtzeriverPLoSONE7(12),E51649(2012)
LT051	JX068186	LinzhiTibetanpig	Tibet,Linzhi	2013-01-05	Jin,L	MitochondrialDNAevidenceindicatesthelocaloriginofdomesticpigsintheupstreamregionoftheyangtzeriverPLoSONE7(12),E51649(2012)
LT052	JX068185	LinzhiTibetanpig	Tibet,Linzhi	2013-01-05	Jin,L	MitochondrialDNAevidenceindicatesthelocaloriginofdomesticpigsintheupstreamregionoftheyangtzeriverPLoSONE7(12),E51649(2012)
LT053	JX068184	LinzhiTibetanpig	Tibet,Linzhi	2013-01-05	Jin,L	MitochondrialDNAevidenceindicatesthelocaloriginofdomesticpigsintheupstreamregionoftheyangtzeriverPLoSONE7(12),E51649(2012)
LT054	JX068183	LinzhiTibetanpig	Tibet,Linzhi	2013-01-05	Jin,L	MitochondrialDNAevidenceindicatesthelocaloriginofdomesticpigsintheupstreamregionoftheyangtzeriverPLoSONE7(12),E51649(2012)
LT055	JX068182	LinzhiTibetanpig	Tibet,Linzhi	2013-01-05	Jin,L	MitochondrialDNAevidenceindicatesthelocaloriginofdomesticpigsintheupstreamregionoftheyangtzeriverPLoSONE7(12),E51649(2012)
LT056	JX068181	LinzhiTibetanpig	Tibet,Linzhi	2013-01-05	Jin,L	MitochondrialDNAevidenceindicatesthelocaloriginofdomesticpigsintheupstreamregionoftheyangtzeriverPLoSONE7(12),E51649(2012)
LT057	JX068180	LinzhiTibetanpig	Tibet,Linzhi	2013-01-05	Jin,L	MitochondrialDNAevidenceindicatesthelocaloriginofdomesticpigsintheupstreamregionoftheyangtzeriverPLoSONE7(12),E51649(2012)
LT058	JX068179	LinzhiTibetanpig	Tibet,Linzhi	2013-01-05	Jin,L	MitochondrialDNAevidenceindicatesthelocaloriginofdomesticpigsintheupstreamregionoftheyangtzeriverPLoSONE7(12),E51649(2012)
LT059	JX068178	LinzhiTibetanpig	Tibet,Linzhi	2013-01-05	Jin,L	MitochondrialDNAevidenceindicatesthelocaloriginofdomesticpigsintheupstreamregionoftheyangtzeriverPLoSONE7(12),E51649(2012)
LT060	JX068177	LinzhiTibetanpig	Tibet,Linzhi	2013-01-05	Jin,L	MitochondrialDNAevidenceindicatesthelocaloriginofdomesticpigsintheupstreamregionoftheyangtzeriverPLoSONE7(12),E51649(2012)
LT061	JX068176	LinzhiTibetanpig	Tibet,Linzhi	2013-01-05	Jin,L	MitochondrialDNAevidenceindicatesthelocaloriginofdomesticpigsintheupstreamregionoftheyangtzeriverPLoSONE7(12),E51649(2012)
LT062	JX068175	LinzhiTibetanpig	Tibet,Linzhi	2013-01-05	Jin,L	MitochondrialDNAevidenceindicatesthelocaloriginofdomesticpigsintheupstreamregionoftheyangtzeriverPLoSONE7(12),E51649(2012)
LT063	JX068174	LinzhiTibetanpig	Tibet,Linzhi	2013-01-05	Jin,L	MitochondrialDNAevidenceindicatesthelocaloriginofdomesticpigsintheupstreamregionoftheyangtzeriverPLoSONE7(12),E51649(2012)
LT064	JX068173	LinzhiTibetanpig	Tibet,Linzhi	2013-01-05	Jin,L	MitochondrialDNAevidenceindicatesthelocaloriginofdomesticpigsintheupstreamregionoftheyangtzeriverPLoSONE7(12),E51649(2012)
LT065	JX068172	LinzhiTibetanpig	Tibet,Linzhi	2013-01-05	Jin,L	MitochondrialDNAevidenceindicatesthelocaloriginofdomesticpigsintheupstreamregionoftheyangtzeriverPLoSONE7(12),E51649(2012)
LT066	JX068171	LinzhiTibetanpig	Tibet,Linzhi	2013-01-05	Jin,L	MitochondrialDNAevidenceindicatesthelocaloriginofdomesticpigsintheupstreamregionoftheyangtzeriverPLoSONE7(12),E51649(2012)
LT067	JX068170	LinzhiTibetanpig	Tibet,Linzhi	2013-01-05	Jin,L	MitochondrialDNAevidenceindicatesthelocaloriginofdomesticpigsintheupstreamregionoftheyangtzeriverPLoSONE7(12),E51649(2012)
LT068	JX068169	LinzhiTibetanpig	Tibet,Linzhi	2013-01-05	Jin,L	MitochondrialDNAevidenceindicatesthelocaloriginofdomesticpigsintheupstreamregionoftheyangtzeriverPLoSONE7(12),E51649(2012)
LT069	JX068168	LinzhiTibetanpig	Tibet,Linzhi	2013-01-05	Jin,L	MitochondrialDNAevidenceindicatesthelocaloriginofdomesticpigsintheupstreamregionoftheyangtzeriverPLoSONE7(12),E51649(2012)
LT070	JX068167	LinzhiTibetanpig	Tibet,Linzhi	2013-01-05	Jin,L	MitochondrialDNAevidenceindicatesthelocaloriginofdomesticpigsintheupstreamregionoftheyangtzeriverPLoSONE7(12),E51649(2012)
LT071	JX068166	LinzhiTibetanpig	Tibet,Linzhi	2013-01-05	Jin,L	MitochondrialDNAevidenceindicatesthelocaloriginofdomesticpigsintheupstreamregionoftheyangtzeriverPLoSONE7(12),E51649(2012)
LT072	JX068165	LinzhiTibetanpig	Tibet,Linzhi	2013-01-05	Jin,L	MitochondrialDNAevidenceindicatesthelocaloriginofdomesticpigsintheupstreamregionoftheyangtzeriverPLoSONE7(12),E51649(2012)
LT073	JX068164	LinzhiTibetanpig	Tibet,Linzhi	2013-01-05	Jin,L	MitochondrialDNAevidenceindicatesthelocaloriginofdomesticpigsintheupstreamregionoftheyangtzeriverPLoSONE7(12),E51649(2012)
LT074	JX068163	LinzhiTibetanpig	Tibet,Linzhi	2013-01-05	Jin,L	MitochondrialDNAevidenceindicatesthelocaloriginofdomesticpigsintheupstreamregionoftheyangtzeriverPLoSONE7(12),E51649(2012)
LT075	JX068162	LinzhiTibetanpig	Tibet,Linzhi	2013-01-05	Jin,L	MitochondrialDNAevidenceindicatesthelocaloriginofdomesticpigsintheupstreamregionoftheyangtzeriverPLoSONE7(12),E51649(2012)
LT076	JX068161	LinzhiTibetanpig	Tibet,Linzhi	2013-01-05	Jin,L	MitochondrialDNAevidenceindicatesthelocaloriginofdomesticpigsintheupstreamregionoftheyangtzeriverPLoSONE7(12),E51649(2012)
LT077	JX068160	LinzhiTibetanpig	Tibet,Linzhi	2013-01-05	Jin,L	MitochondrialDNAevidenceindicatesthelocaloriginofdomesticpigsintheupstreamregionoftheyangtzeriverPLoSONE7(12),E51649(2012)
LT078	JX068159	LinzhiTibetanpig	Tibet,Linzhi	2013-01-05	Jin,L	MitochondrialDNAevidenceindicatesthelocaloriginofdomesticpigsintheupstreamregionoftheyangtzeriverPLoSONE7(12),E51649(2012)
LT079	JX068158	LinzhiTibetanpig	Tibet,Linzhi	2013-01-05	Jin,L	MitochondrialDNAevidenceindicatesthelocaloriginofdomesticpigsintheupstreamregionoftheyangtzeriverPLoSONE7(12),E51649(2012)
LT080	JX068157	LinzhiTibetanpig	Tibet,Linzhi	2013-01-05	Jin,L	MitochondrialDNAevidenceindicatesthelocaloriginofdomesticpigsintheupstreamregionoftheyangtzeriverPLoSONE7(12),E51649(2012)
LT081	JX068156	LinzhiTibetanpig	Tibet,Linzhi	2013-01-05	Jin,L	MitochondrialDNAevidenceindicatesthelocaloriginofdomesticpigsintheupstreamregionoftheyangtzeriverPLoSONE7(12),E51649(2012)
LT082	JX068155	LinzhiTibetanpig	Tibet,Linzhi	2013-01-05	Jin,L	MitochondrialDNAevidenceindicatesthelocaloriginofdomesticpigsintheupstreamregionoftheyangtzeriverPLoSONE7(12),E51649(2012)
LT083	JX068154	LinzhiTibetanpig	Tibet,Linzhi	2013-01-05	Jin,L	MitochondrialDNAevidenceindicatesthelocaloriginofdomesticpigsintheupstreamregionoftheyangtzeriverPLoSONE7(12),E51649(2012)
LT084	JX068153	LinzhiTibetanpig	Tibet,Linzhi	2013-01-05	Jin,L	MitochondrialDNAevidenceindicatesthelocaloriginofdomesticpigsintheupstreamregionoftheyangtzeriverPLoSONE7(12),E51649(2012)
LT085	JX068152	LinzhiTibetanpig	Tibet,Linzhi	2013-01-05	Jin,L	MitochondrialDNAevidenceindicatesthelocaloriginofdomesticpigsintheupstreamregionoftheyangtzeriverPLoSONE7(12),E51649(2012)
LT086	JX068151	LinzhiTibetanpig	Tibet,Linzhi	2013-01-05	Jin,L	MitochondrialDNAevidenceindicatesthelocaloriginofdomesticpigsintheupstreamregionoftheyangtzeriverPLoSONE7(12),E51649(2012)
LT087	JX068150	LinzhiTibetanpig	Tibet,Linzhi	2013-01-05	Jin,L	MitochondrialDNAevidenceindicatesthelocaloriginofdomesticpigsintheupstreamregionoftheyangtzeriverPLoSONE7(12),E51649(2012)
LT088	JX068149	LinzhiTibetanpig	Tibet,Linzhi	2013-01-05	Jin,L	MitochondrialDNAevidenceindicatesthelocaloriginofdomesticpigsintheupstreamregionoftheyangtzeriverPLoSONE7(12),E51649(2012)
LT089	JX068148	LinzhiTibetanpig	Tibet,Linzhi	2013-01-05	Jin,L	MitochondrialDNAevidenceindicatesthelocaloriginofdomesticpigsintheupstreamregionoftheyangtzeriverPLoSONE7(12),E51649(2012)
LT090	JX068147	LinzhiTibetanpig	Tibet,Linzhi	2013-01-05	Jin,L	MitochondrialDNAevidenceindicatesthelocaloriginofdomesticpigsintheupstreamregionoftheyangtzeriverPLoSONE7(12),E51649(2012)
LT091	JX068146	LinzhiTibetanpig	Tibet,Linzhi	2013-01-05	Jin,L	MitochondrialDNAevidenceindicatesthelocaloriginofdomesticpigsintheupstreamregionoftheyangtzeriverPLoSONE7(12),E51649(2012)
LT092	JX068145	LinzhiTibetanpig	Tibet,Linzhi	2013-01-05	Jin,L	MitochondrialDNAevidenceindicatesthelocaloriginofdomesticpigsintheupstreamregionoftheyangtzeriverPLoSONE7(12),E51649(2012)
LT093	JX068144	LinzhiTibetanpig	Tibet,Linzhi	2013-01-05	Jin,L	MitochondrialDNAevidenceindicatesthelocaloriginofdomesticpigsintheupstreamregionoftheyangtzeriverPLoSONE7(12),E51649(2012)
LT094	JX068143	LinzhiTibetanpig	Tibet,Linzhi	2013-01-05	Jin,L	MitochondrialDNAevidenceindicatesthelocaloriginofdomesticpigsintheupstreamregionoftheyangtzeriverPLoSONE7(12),E51649(2012)
LT095	JX068142	LinzhiTibetanpig	Tibet,Linzhi	2013-01-05	Jin,L	MitochondrialDNAevidenceindicatesthelocaloriginofdomesticpigsintheupstreamregionoftheyangtzeriverPLoSONE7(12),E51649(2012)
LT096	JX068141	LinzhiTibetanpig	Tibet,Linzhi	2013-01-05	Jin,L	MitochondrialDNAevidenceindicatesthelocaloriginofdomesticpigsintheupstreamregionoftheyangtzeriverPLoSONE7(12),E51649(2012)
LT097	HQ148343	LinzhiTibetanpig	Tibet,Linzhi	2011-12-29	Gou,X	ThelocaloriginofthetibetanpigandadditionalinsightsintotheoriginofAsianpigsJOURNALPLoSONE6(12),E28215(2011)
LT098	HQ148342	LinzhiTibetanpig	Tibet,Linzhi	2011-12-29	Gou,X	ThelocaloriginofthetibetanpigandadditionalinsightsintotheoriginofAsianpigsJOURNALPLoSONE6(12),E28215(2011)
LT099	HQ148341	LinzhiTibetanpig	Tibet,Linzhi	2011-12-29	Gou,X	ThelocaloriginofthetibetanpigandadditionalinsightsintotheoriginofAsianpigsJOURNALPLoSONE6(12),E28215(2011)
LT100	HQ148340	LinzhiTibetanpig	Tibet,Linzhi	2011-12-29	Gou,X	ThelocaloriginofthetibetanpigandadditionalinsightsintotheoriginofAsianpigsJOURNALPLoSONE6(12),E28215(2011)
LT101	HQ148339	LinzhiTibetanpig	Tibet,Linzhi	2011-12-29	Gou,X	ThelocaloriginofthetibetanpigandadditionalinsightsintotheoriginofAsianpigsJOURNALPLoSONE6(12),E28215(2011)
LT102	HQ148338	LinzhiTibetanpig	Tibet,Linzhi	2011-12-29	Gou,X	ThelocaloriginofthetibetanpigandadditionalinsightsintotheoriginofAsianpigsJOURNALPLoSONE6(12),E28215(2011)
LT103	HQ148337	LinzhiTibetanpig	Tibet,Linzhi	2011-12-29	Gou,X	ThelocaloriginofthetibetanpigandadditionalinsightsintotheoriginofAsianpigsJOURNALPLoSONE6(12),E28215(2011)
LT104	HQ148336	LinzhiTibetanpig	Tibet,Linzhi	2011-12-29	Gou,X	ThelocaloriginofthetibetanpigandadditionalinsightsintotheoriginofAsianpigsJOURNALPLoSONE6(12),E28215(2011)
LT105	HQ148335	LinzhiTibetanpig	Tibet,Linzhi	2011-12-29	Gou,X	ThelocaloriginofthetibetanpigandadditionalinsightsintotheoriginofAsianpigsJOURNALPLoSONE6(12),E28215(2011)
LT106	HQ148334	LinzhiTibetanpig	Tibet,Linzhi	2011-12-29	Gou,X	ThelocaloriginofthetibetanpigandadditionalinsightsintotheoriginofAsianpigsJOURNALPLoSONE6(12),E28215(2011)
LT107	HQ148333	LinzhiTibetanpig	Tibet,Linzhi	2011-12-29	Gou,X	ThelocaloriginofthetibetanpigandadditionalinsightsintotheoriginofAsianpigsJOURNALPLoSONE6(12),E28215(2011)
LT108	HQ148332	LinzhiTibetanpig	Tibet,Linzhi	2011-12-29	Gou,X	ThelocaloriginofthetibetanpigandadditionalinsightsintotheoriginofAsianpigsJOURNALPLoSONE6(12),E28215(2011)
LT109	HQ148331	LinzhiTibetanpig	Tibet,Linzhi	2011-12-29	Gou,X	ThelocaloriginofthetibetanpigandadditionalinsightsintotheoriginofAsianpigsJOURNALPLoSONE6(12),E28215(2011)
LT110	HQ148330	LinzhiTibetanpig	Tibet,Linzhi	2011-12-29	Gou,X	ThelocaloriginofthetibetanpigandadditionalinsightsintotheoriginofAsianpigsJOURNALPLoSONE6(12),E28215(2011)
LT111	HQ148329	LinzhiTibetanpig	Tibet,Linzhi	2011-12-29	Gou,X	ThelocaloriginofthetibetanpigandadditionalinsightsintotheoriginofAsianpigsJOURNALPLoSONE6(12),E28215(2011)
LT112	HQ148328	LinzhiTibetanpig	Tibet,Linzhi	2011-12-29	Gou,X	ThelocaloriginofthetibetanpigandadditionalinsightsintotheoriginofAsianpigsJOURNALPLoSONE6(12),E28215(2011)
LT113	HQ148327	LinzhiTibetanpig	Tibet,Linzhi	2011-12-29	Gou,X	ThelocaloriginofthetibetanpigandadditionalinsightsintotheoriginofAsianpigsJOURNALPLoSONE6(12),E28215(2011)
LT114	HQ148326	LinzhiTibetanpig	Tibet,Linzhi	2011-12-29	Gou,X	ThelocaloriginofthetibetanpigandadditionalinsightsintotheoriginofAsianpigsJOURNALPLoSONE6(12),E28215(2011)
LT115	HQ148315	LinzhiTibetanpig	Tibet,Linzhi	2011-12-29	Gou,X	ThelocaloriginofthetibetanpigandadditionalinsightsintotheoriginofAsianpigsJOURNALPLoSONE6(12),E28215(2011)
LT116	HQ148314	LinzhiTibetanpig	Tibet,Linzhi	2011-12-29	Gou,X	ThelocaloriginofthetibetanpigandadditionalinsightsintotheoriginofAsianpigsJOURNALPLoSONE6(12),E28215(2011)
LT117	HQ148313	LinzhiTibetanpig	Tibet,Linzhi	2011-12-29	Gou,X	ThelocaloriginofthetibetanpigandadditionalinsightsintotheoriginofAsianpigsJOURNALPLoSONE6(12),E28215(2011)
LT118	HQ148312	LinzhiTibetanpig	Tibet,Linzhi	2011-12-29	Gou,X	ThelocaloriginofthetibetanpigandadditionalinsightsintotheoriginofAsianpigsJOURNALPLoSONE6(12),E28215(2011)
LT119	HQ148311	LinzhiTibetanpig	Tibet,Linzhi	2011-12-29	Gou,X	ThelocaloriginofthetibetanpigandadditionalinsightsintotheoriginofAsianpigsJOURNALPLoSONE6(12),E28215(2011)
LT120	TIL001	LinzhiTibetanpig	Tibet,Linzhi	2013.4.27	Thisstudy
LT121	TIL002	LinzhiTibetanpig	Tibet,Linzhi	2013.4.27	Thisstudy
LT122	TIL003	LinzhiTibetanpig	Tibet,Linzhi	2013.4.27	Thisstudy
LT123	TIL004	LinzhiTibetanpig	Tibet,Linzhi	2013.4.27	Thisstudy
LT124	TIL005	LinzhiTibetanpig	Tibet,Linzhi	2013.4.27	Thisstudy
LT125	TIL006	LinzhiTibetanpig	Tibet,Linzhi	2013.4.27	Thisstudy
LT127	TIL008	LinzhiTibetanpig	Tibet,Linzhi	2012.12	Thisstudy
LT128	TIL009	LinzhiTibetanpig	Tibet,Linzhi	2013.4.27	Thisstudy
LT129	TIL010	LinzhiTibetanpig	Tibet,Linzhi	2013.4.27	Thisstudy
LT130	TIL011	LinzhiTibetanpig	Tibet,Linzhi	2013.4.27	Thisstudy
LT131	TIL012	LinzhiTibetanpig	Tibet,Linzhi	2013.4.27	Thisstudy
LT132	TIL013	LinzhiTibetanpig	Tibet,Linzhi	2013.4.27	Thisstudy
LT133	TIL014	LinzhiTibetanpig	Tibet,Linzhi	2013.4.27	Thisstudy
LT134	TIL015	LinzhiTibetanpig	Tibet,Linzhi	2013.4.27	Thisstudy
LT135	TIL016	LinzhiTibetanpig	Tibet,Linzhi	2013.4.27	Thisstudy
LT136	TIL017	LinzhiTibetanpig	Tibet,Linzhi	2013.4.27	Thisstudy
LT137	TIL019	LinzhiTibetanpig	Tibet,Linzhi	2013.4.27	Thisstudy
LT138	TIL020	LinzhiTibetanpig	Tibet,Linzhi	2013.4.27	Thisstudy
LT139	TIL021	LinzhiTibetanpig	Tibet,Linzhi	2013.4.27	Thisstudy
LT140	TIL023	LinzhiTibetanpig	Tibet,Linzhi	2013.4.27	Thisstudy
LT142	TIL025	LinzhiTibetanpig	Tibet,Linzhi	2013.4.27	Thisstudy
LT143	TIL026	LinzhiTibetanpig	Tibet,Linzhi	2013.4.27	Thisstudy
LT144	TIL027	LinzhiTibetanpig	Tibet,Linzhi	2013.4.27	Thisstudy
LT145	TIL028	LinzhiTibetanpig	Tibet,Linzhi	2013.4.27	Thisstudy
LT146	TIL029	LinzhiTibetanpig	Tibet,Linzhi	2013.4.27	Thisstudy
LT147	TIL030	LinzhiTibetanpig	Tibet,Linzhi	2013.4.27	Thisstudy
LT148	TIL031	LinzhiTibetanpig	Tibet,Linzhi	2013.4.27	Thisstudy
LT149	TIL032	LinzhiTibetanpig	Tibet,Linzhi	2013.4.27	Thisstudy
LT150	TIL033	LinzhiTibetanpig	Tibet,Linzhi	2013.4.27	Thisstudy
LT151	TIL034	LinzhiTibetanpig	Tibet,Linzhi	2013.4.27	Thisstudy
LT152	TIL035	LinzhiTibetanpig	Tibet,Linzhi	2013.4.27	Thisstudy
LT154	TIL037	LinzhiTibetanpig	Tibet,Linzhi	2013.4.27	Thisstudy
LT156	TIL039	LinzhiTibetanpig	Tibet,Linzhi	2013.4.27	Thisstudy
LT158	TIL041	LinzhiTibetanpig	Tibet,Linzhi	2013.4.27	Thisstudy
LT159	TIL042	LinzhiTibetanpig	Tibet,Linzhi	2013.4.27	Thisstudy
LT160	TIL043	LinzhiTibetanpig	Tibet,Linzhi	2013.4.27	Thisstudy
LT161	TIL044	LinzhiTibetanpig	Tibet,Linzhi	2012.12	Thisstudy
LT162	TIL045	LinzhiTibetanpig	Tibet,Linzhi	2013.4.27	Thisstudy
LT163	TIL046	LinzhiTibetanpig	Tibet,Linzhi	2013.4.27	Thisstudy
LT164	TIL047	LinzhiTibetanpig	Tibet,Linzhi	2013.4.27	Thisstudy
LT167	TIL050	LinzhiTibetanpig	Tibet,Linzhi	2013.4.27	Thisstudy
LT169	TIL052	LinzhiTibetanpig	Tibet,Linzhi	2013.4.27	Thisstudy
LT171	TIL054	LinzhiTibetanpig	Tibet,Linzhi	2013.4.27	Thisstudy
LT172	TIL055	LinzhiTibetanpig	Tibet,Linzhi	2013.4.27	Thisstudy
LT173	TIL056	LinzhiTibetanpig	Tibet,Linzhi	2013.4.27	Thisstudy
LT174	TIL057	LinzhiTibetanpig	Tibet,Linzhi	2013.4.27	Thisstudy
LT175	TIL058	LinzhiTibetanpig	Tibet,Linzhi	2013.4.27	Thisstudy
LT176	TIL061	LinzhiTibetanpig	Tibet,Linzhi	2013.4.27	Thisstudy
LT177	TIL062	LinzhiTibetanpig	Tibet,Linzhi	2013.4.27	Thisstudy
LT178	TIL063	LinzhiTibetanpig	Tibet,Linzhi	2013.4.27	Thisstudy
LT179	TIL064	LinzhiTibetanpig	Tibet,Linzhi	2013.4.27	Thisstudy
LT180	TIL065	LinzhiTibetanpig	Tibet,Linzhi	2013.4.27	Thisstudy
LT181	TIL066	LinzhiTibetanpig	Tibet,Linzhi	2013.4.27	Thisstudy
LT183	TIL068	LinzhiTibetanpig	Tibet,Linzhi	2013.4.27	Thisstudy
LT184	TIL069	LinzhiTibetanpig	Tibet,Linzhi	2013.4.27	Thisstudy
LT185	TIL070	LinzhiTibetanpig	Tibet,Linzhi	2013.4.27	Thisstudy
LT186	TIL071	LinzhiTibetanpig	Tibet,Linzhi	2013.4.27	Thisstudy
LT187	TIL072	LinzhiTibetanpig	Tibet,Linzhi	2013.4.27	Thisstudy
LT188	TIL081	LinzhiTibetanpig	Tibet,Linzhi	2013.4.27	Thisstudy
LT189	TIL083	LinzhiTibetanpig	Tibet,Linzhi	2013.4.27	Thisstudy
LT191	TIL085	LinzhiTibetanpig	Tibet,Linzhi	2013.4.27	Thisstudy
LT192	TIL088	LinzhiTibetanpig	Tibet,Linzhi	2013.4.27	Thisstudy
LT193	TIL089	LinzhiTibetanpig	Tibet,Linzhi	2013.4.27	Thisstudy
LT194	TIL090	LinzhiTibetanpig	Tibet,Linzhi	2013.4.27	Thisstudy
LT195	TIL091	LinzhiTibetanpig	Tibet,Linzhi	2013.4.27	Thisstudy
LT196	TIL092	LinzhiTibetanpig	Tibet,Linzhi	2013.4.27	Thisstudy
LT197	TIL093	LinzhiTibetanpig	Tibet,Linzhi	2013.4.27	Thisstudy
LT198	TIL095	LinzhiTibetanpig	Tibet,Linzhi	2013.4.27	Thisstudy
LT201	TIL099	LinzhiTibetanpig	Tibet,Linzhi	2013.4.27	Thisstudy
LT203	TIL101	LinzhiTibetanpig	Tibet,Linzhi	2013.4.27	Thisstudy
LT204	TIL102	LinzhiTibetanpig	Tibet,Linzhi	2013.4.27	Thisstudy
LT205	TIL103	LinzhiTibetanpig	Tibet,Linzhi	2013.4.27	Thisstudy
LT206	TIL104	LinzhiTibetanpig	Tibet,Linzhi	2013.4.27	Thisstudy
LT207	TIL105	LinzhiTibetanpig	Tibet,Linzhi	2013.4.27	Thisstudy
LT208	TIL106	LinzhiTibetanpig	Tibet,Linzhi	2013.4.27	Thisstudy
LT209	TIL107	LinzhiTibetanpig	Tibet,Linzhi	2013.4.27	Thisstudy
LT211	TIL110	LinzhiTibetanpig	Tibet,Linzhi	2013.4.27	Thisstudy
LT213	TIL112	LinzhiTibetanpig	Tibet,Linzhi	2013.4.27	Thisstudy
LT215	TIL114	LinzhiTibetanpig	Tibet,Linzhi	2013.4.27	Thisstudy
LT216	TIL115	LinzhiTibetanpig	Tibet,Linzhi	2013.4.27	Thisstudy
LT217	TIL116	LinzhiTibetanpig	Tibet,Linzhi	2013.4.27	Thisstudy
LT218	TIL117	LinzhiTibetanpig	Tibet,Linzhi	2013.4.27	Thisstudy
LT219	TIL118	LinzhiTibetanpig	Tibet,Linzhi	2013.4.27	Thisstudy
LT220	TIL119	LinzhiTibetanpig	Tibet,Linzhi	2013.4.27	Thisstudy
LT221	TIL120	LinzhiTibetanpig	Tibet,Linzhi	2013.4.27	Thisstudy
LT222	TIL121	LinzhiTibetanpig	Tibet,Linzhi	2013.4.27	Thisstudy
LT223	TIL122	LinzhiTibetanpig	Tibet,Linzhi	2013.4.27	Thisstudy
LT224	TIL123	LinzhiTibetanpig	Tibet,Linzhi	2013.4.27	Thisstudy
LT225	TIL124	LinzhiTibetanpig	Tibet,Linzhi	2013.4.27	Thisstudy
LT226	TIL125	LinzhiTibetanpig	Tibet,Linzhi	2013.4.27	Thisstudy
LT227	TIL126	LinzhiTibetanpig	Tibet,Linzhi	2013.4.27	Thisstudy
LT229	TIL128	LinzhiTibetanpig	Tibet,Linzhi	2013.4.27	Thisstudy
LT230	TIL129	LinzhiTibetanpig	Tibet,Linzhi	2013.4.27	Thisstudy
LT233	TIL132	LinzhiTibetanpig	Tibet,Linzhi	2013.4.27	Thisstudy
LT234	TIL133	LinzhiTibetanpig	Tibet,Linzhi	2013.4.27	Thisstudy
LT235	TIL134	LinzhiTibetanpig	Tibet,Linzhi	2013.4.27	Thisstudy
LT236	TIL135	LinzhiTibetanpig	Tibet,Linzhi	2013.4.27	Thisstudy
LT237	TIL136	LinzhiTibetanpig	Tibet,Linzhi	2013.4.27	Thisstudy
LT238	TIL137	LinzhiTibetanpig	Tibet,Linzhi	2013.4.27	Thisstudy
LT239	TIL138	LinzhiTibetanpig	Tibet,Linzhi	2013.4.27	Thisstudy
LT240	TIL139	LinzhiTibetanpig	Tibet,Linzhi	2013.4.27	Thisstudy
LT241	TIL140	LinzhiTibetanpig	Tibet,Linzhi	2013.4.27	Thisstudy
ST001	DQ152892.2	ShannanTibetanpig	TibetShannan	2006-07-27	Fang,M	MitochondrialdiversityinEuropeanandChinesepigsisconsistentwithpopulationexpansionsthatoccurredpriortodomesticationJOURNALProc.Biol.Sci.273(1595),1803-1810(2006)
ST002	DQ152874.2	ShannanTibetanpig	TibetShannan	2006-07-27	Fang,M	MitochondrialdiversityinEuropeanandChinesepigsisconsistentwithpopulationexpansionsthatoccurredpriortodomesticationJOURNALProc.Biol.Sci.273(1595),1803-1810(2006)
ST003	DQ152868.2	ShannanTibetanpig	TibetShannan	2006-07-27	Fang,M	MitochondrialdiversityinEuropeanandChinesepigsisconsistentwithpopulationexpansionsthatoccurredpriortodomesticationJOURNALProc.Biol.Sci.273(1595),1803-1810(2006)
ST004	DQ379102.2	ShannanTibetanpig	TibetShannan	2006-07-27	Fang,M	MitochondrialdiversityinEuropeanandChinesepigsisconsistentwithpopulationexpansionsthatoccurredpriortodomesticationJOURNALProc.Biol.Sci.273(1595),1803-1810(2006)
ST005	DQ379101.2	ShannanTibetanpig	TibetShannan	2006-07-27	Fang,M	MitochondrialdiversityinEuropeanandChinesepigsisconsistentwithpopulationexpansionsthatoccurredpriortodomesticationJOURNALProc.Biol.Sci.273(1595),1803-1810(2006)
ST006	AF486856	ShannanTibetanpig	TibetShannan	2004-01-20	Yang,J	Geneticdiversitypresentwithinthenear-completemtDNAgenomeof17breedsofindigenousChinesepigs
ST007	AY486116	ShannanTibetanpig	TibetShannan	2004-08-30	Gongora,J	PhylogeneticrelationshipsofAustralianandNewZealandferalpigsassessedbymitochondrialcontrolregionsequenceandnuclearGPIPgenotypeMol.Phylogenet.Evol.33(2),339-348(2004)
ST008	AY463062	ShannanTibetanpig	TibetShannan	2004-08-30	Gongora,J	PhylogeneticrelationshipsofAustralianandNewZealandferalpigsassessedbymitochondrialcontrolregionsequenceandnuclearGPIPgenotypeMol.Phylogenet.Evol.33(2),339-348(2004)
ST009	HQ148366	ShannanTibetanpig	TibetShannan	2011-12-29	Gou,X	ThelocaloriginofthetibetanpigandadditionalinsightsintotheoriginofAsianpigsJOURNALPLoSONE6(12),E28215(2011)
ST010	HQ148365	ShannanTibetanpig	TibetShannan	2011-12-29	Gou,X	ThelocaloriginofthetibetanpigandadditionalinsightsintotheoriginofAsianpigsJOURNALPLoSONE6(12),E28215(2011)
ST011	HQ148364	ShannanTibetanpig	TibetShannan	2011-12-29	Gou,X	ThelocaloriginofthetibetanpigandadditionalinsightsintotheoriginofAsianpigsJOURNALPLoSONE6(12),E28215(2011)
ST012	HQ148363	ShannanTibetanpig	TibetShannan	2011-12-29	Gou,X	ThelocaloriginofthetibetanpigandadditionalinsightsintotheoriginofAsianpigsJOURNALPLoSONE6(12),E28215(2011)
ST013	HQ148362	ShannanTibetanpig	TibetShannan	2011-12-29	Gou,X	ThelocaloriginofthetibetanpigandadditionalinsightsintotheoriginofAsianpigsJOURNALPLoSONE6(12),E28215(2011)
ST014	HQ148361	ShannanTibetanpig	TibetShannan	2011-12-29	Gou,X	ThelocaloriginofthetibetanpigandadditionalinsightsintotheoriginofAsianpigsJOURNALPLoSONE6(12),E28215(2011)
ST015	HQ148360	ShannanTibetanpig	TibetShannan	2011-12-29	Gou,X	ThelocaloriginofthetibetanpigandadditionalinsightsintotheoriginofAsianpigsJOURNALPLoSONE6(12),E28215(2011)
ST016	HQ148359	ShannanTibetanpig	TibetShannan	2011-12-29	Gou,X	ThelocaloriginofthetibetanpigandadditionalinsightsintotheoriginofAsianpigsJOURNALPLoSONE6(12),E28215(2011)
ST017	HQ148358	ShannanTibetanpig	TibetShannan	2011-12-29	Gou,X	ThelocaloriginofthetibetanpigandadditionalinsightsintotheoriginofAsianpigsJOURNALPLoSONE6(12),E28215(2011)
ST018	HQ148357	ShannanTibetanpig	TibetShannan	2011-12-29	Gou,X	ThelocaloriginofthetibetanpigandadditionalinsightsintotheoriginofAsianpigsJOURNALPLoSONE6(12),E28215(2011)
ST019	HQ148356	ShannanTibetanpig	TibetShannan	2011-12-29	Gou,X	ThelocaloriginofthetibetanpigandadditionalinsightsintotheoriginofAsianpigsJOURNALPLoSONE6(12),E28215(2011)
ST020	TIS001	ShannanTibetanpig	TibetShannan	2013.4.22	Thisstudy
ST021	TIS002	ShannanTibetanpig	TibetShannan	2013.4.22	Thisstudy
ST022	TIS003	ShannanTibetanpig	TibetShannan	2013.4.22	Thisstudy
ST023	TIS004	ShannanTibetanpig	TibetShannan	2013.4.22	Thisstudy
ST024	TIS005	ShannanTibetanpig	TibetShannan	2013.4.22	Thisstudy
ST025	TIS006	ShannanTibetanpig	TibetShannan	2013.4.22	Thisstudy
ST026	TIS007	ShannanTibetanpig	TibetShannan	2013.4.22	Thisstudy
ST027	TIS008	ShannanTibetanpig	TibetShannan	2013.4.22	Thisstudy
ST028	TIS009	ShannanTibetanpig	TibetShannan	2013.4.22	Thisstudy
ST029	TIS010	ShannanTibetanpig	TibetShannan	2013.4.22	Thisstudy
ST030	TIS012	ShannanTibetanpig	TibetShannan	2013.4.22	Thisstudy
ST031	TIS013	ShannanTibetanpig	TibetShannan	2013.4.22	Thisstudy
ST033	TIS015	ShannanTibetanpig	TibetShannan	2013.4.22	Thisstudy
ST034	TIS016	ShannanTibetanpig	TibetShannan	2013.4.22	Thisstudy
ST035	TIS017	ShannanTibetanpig	TibetShannan	2013.4.22	Thisstudy
ST036	TIS018	ShannanTibetanpig	TibetShannan	2013.4.22	Thisstudy
ST037	TIS019	ShannanTibetanpig	TibetShannan	2013.4.22	Thisstudy
ST038	TIS020	ShannanTibetanpig	TibetShannan	2013.4.22	Thisstudy
ST039	TIS021	ShannanTibetanpig	TibetShannan	2013.4.22	Thisstudy
ST040	TIS022	ShannanTibetanpig	TibetShannan	2013.4.22	Thisstudy
ST042	TIS024	ShannanTibetanpig	TibetShannan	2013.4.22	Thisstudy
ST043	TIS025	ShannanTibetanpig	TibetShannan	2013.4.22	Thisstudy
ST044	TIS026	ShannanTibetanpig	TibetShannan	2013.4.22	Thisstudy
ST046	TIS028	ShannanTibetanpig	TibetShannan	2013.4.22	Thisstudy
ST047	TIS029	ShannanTibetanpig	TibetShannan	2013.4.22	Thisstudy
ST048	TIS030	ShannanTibetanpig	TibetShannan	2013.4.22	Thisstudy
ST049	TIS031	ShannanTibetanpig	TibetShannan	2013.4.22	Thisstudy
ST051	TIS033	ShannanTibetanpig	TibetShannan	2013.4.22	Thisstudy
ST052	TIS035	ShannanTibetanpig	TibetShannan	2013.4.22	Thisstudy
ST055	TIS043	ShannanTibetanpig	TibetShannan	2013.4.22	Thisstudy
ST057	TIS046	ShannanTibetanpig	TibetShannan	2013.4.22	Thisstudy
ST060	TIS058	ShannanTibetanpig	TibetShannan	2013.4.22	Thisstudy
ST061	TIS063	ShannanTibetanpig	TibetShannan	2013.4.22	Thisstudy
ST062	TIS065	ShannanTibetanpig	TibetShannan	2013.4.22	Thisstudy
ST064	TIS067	ShannanTibetanpig	TibetShannan	2013.4.22	Thisstudy
ST065	TIS069	ShannanTibetanpig	TibetShannan	2013.4.22	Thisstudy
ST066	TIS070	ShannanTibetanpig	TibetShannan	2013.4.22	Thisstudy
ST067	TIS071	ShannanTibetanpig	TibetShannan	2013.4.22	Thisstudy
ST070	TIS077	ShannanTibetanpig	TibetShannan	2013.4.22	Thisstudy
ST071	TIS081	ShannanTibetanpig	TibetShannan	2013.4.22	Thisstudy
ST074	TIS085	ShannanTibetanpig	TibetShannan	2013.4.22	Thisstudy
ST075	TIS086	ShannanTibetanpig	TibetShannan	2013.4.22	Thisstudy
ST076	TIS087	ShannanTibetanpig	TibetShannan	2013.4.22	Thisstudy
ST077	TIS088	ShannanTibetanpig	TibetShannan	2013.4.22	Thisstudy
ST078	TIS089	ShannanTibetanpig	TibetShannan	2013.4.22	Thisstudy
ST079	TIS090	ShannanTibetanpig	TibetShannan	2013.4.22	Thisstudy
ST080	TIS091	ShannanTibetanpig	TibetShannan	2013.4.22	Thisstudy
ST081	TIS092	ShannanTibetanpig	TibetShannan	2013.4.22	Thisstudy
ST084	TIS095	ShannanTibetanpig	TibetShannan	2013.4.22	Thisstudy
ST085	TIS096	ShannanTibetanpig	TibetShannan	2013.4.22	Thisstudy
ST086	TIS097	ShannanTibetanpig	TibetShannan	2013.4.22	Thisstudy
ST087	TIS098	ShannanTibetanpig	TibetShannan	2013.4.22	Thisstudy
ST088	TIS099	ShannanTibetanpig	TibetShannan	2013.4.22	Thisstudy
ST089	TIS100	ShannanTibetanpig	TibetShannan	2013.4.22	Thisstudy
ST090	TIS101	ShannanTibetanpig	TibetShannan	2013.4.22	Thisstudy
CT001	HQ148410	ChangduTibetanpig	Tibet,Changdu	2011-12-29	Gou,X	ThelocaloriginofthetibetanpigandadditionalinsightsintotheoriginofAsianpigsJOURNALPLoSONE6(12),E28215(2011)
CT002	HQ148409	ChangduTibetanpig	Tibet,Changdu	2011-12-29	Gou,X	ThelocaloriginofthetibetanpigandadditionalinsightsintotheoriginofAsianpigsJOURNALPLoSONE6(12),E28215(2011)
CT003	HQ148408	ChangduTibetanpig	Tibet,Changdu	2011-12-29	Gou,X	ThelocaloriginofthetibetanpigandadditionalinsightsintotheoriginofAsianpigsJOURNALPLoSONE6(12),E28215(2011)
CT004	HQ148407	ChangduTibetanpig	Tibet,Changdu	2011-12-29	Gou,X	ThelocaloriginofthetibetanpigandadditionalinsightsintotheoriginofAsianpigsJOURNALPLoSONE6(12),E28215(2011)
CT005	HQ148406	ChangduTibetanpig	Tibet,Changdu	2011-12-29	Gou,X	ThelocaloriginofthetibetanpigandadditionalinsightsintotheoriginofAsianpigsJOURNALPLoSONE6(12),E28215(2011)
CT006	HQ148405	ChangduTibetanpig	Tibet,Changdu	2011-12-29	Gou,X	ThelocaloriginofthetibetanpigandadditionalinsightsintotheoriginofAsianpigsJOURNALPLoSONE6(12),E28215(2011)
CT007	HQ148404	ChangduTibetanpig	Tibet,Changdu	2011-12-29	Gou,X	ThelocaloriginofthetibetanpigandadditionalinsightsintotheoriginofAsianpigsJOURNALPLoSONE6(12),E28215(2011)
CT008	HQ148403	ChangduTibetanpig	Tibet,Changdu	2011-12-29	Gou,X	ThelocaloriginofthetibetanpigandadditionalinsightsintotheoriginofAsianpigsJOURNALPLoSONE6(12),E28215(2011)
CT009	HQ148402	ChangduTibetanpig	Tibet,Changdu	2011-12-29	Gou,X	ThelocaloriginofthetibetanpigandadditionalinsightsintotheoriginofAsianpigsJOURNALPLoSONE6(12),E28215(2011)
CT010	HQ148401	ChangduTibetanpig	Tibet,Changdu	2011-12-29	Gou,X	ThelocaloriginofthetibetanpigandadditionalinsightsintotheoriginofAsianpigsJOURNALPLoSONE6(12),E28215(2011)
CT011	HQ148400	ChangduTibetanpig	Tibet,Changdu	2011-12-29	Gou,X	ThelocaloriginofthetibetanpigandadditionalinsightsintotheoriginofAsianpigsJOURNALPLoSONE6(12),E28215(2011)
CT012	HQ148399	ChangduTibetanpig	Tibet,Changdu	2011-12-29	Gou,X	ThelocaloriginofthetibetanpigandadditionalinsightsintotheoriginofAsianpigsJOURNALPLoSONE6(12),E28215(2011)
CT013	HQ148398	ChangduTibetanpig	Tibet,Changdu	2011-12-29	Gou,X	ThelocaloriginofthetibetanpigandadditionalinsightsintotheoriginofAsianpigsJOURNALPLoSONE6(12),E28215(2011)
CT014	HQ148397	ChangduTibetanpig	Tibet,Changdu	2011-12-29	Gou,X	ThelocaloriginofthetibetanpigandadditionalinsightsintotheoriginofAsianpigsJOURNALPLoSONE6(12),E28215(2011)
CT015	HQ148396	ChangduTibetanpig	Tibet,Changdu	2011-12-29	Gou,X	ThelocaloriginofthetibetanpigandadditionalinsightsintotheoriginofAsianpigsJOURNALPLoSONE6(12),E28215(2011)
CT016	HQ148395-HQ148395	ChangduTibetanpig	Tibet,Changdu	2011-12-29	Gou,X	ThelocaloriginofthetibetanpigandadditionalinsightsintotheoriginofAsianpigsJOURNALPLoSONE6(12),E28215(2011)
CT017	HQ148394	ChangduTibetanpig	Tibet,Changdu	2011-12-29	Gou,X	ThelocaloriginofthetibetanpigandadditionalinsightsintotheoriginofAsianpigsJOURNALPLoSONE6(12),E28215(2011)
CT018	TIC001	ChangduTibetanpig	Tibet,Changdu	2013.4.25	Thisstudy
CT019	TIC002	ChangduTibetanpig	Tibet,Changdu	2013.4.25	Thisstudy
CT020	TIC003	ChangduTibetanpig	Tibet,Changdu	2013.4.25	Thisstudy
CT021	TIC004	ChangduTibetanpig	Tibet,Changdu	2013.4.25	Thisstudy
CT022	TIC005	ChangduTibetanpig	Tibet,Changdu	2013.4.25	Thisstudy
CT023	TIC006	ChangduTibetanpig	Tibet,Changdu	2013.4.25	Thisstudy
CT024	TIC007	ChangduTibetanpig	Tibet,Changdu	2013.4.25	Thisstudy
CT025	TIC008	ChangduTibetanpig	Tibet,Changdu	2013.4.25	Thisstudy
CT026	TIC009	ChangduTibetanpig	Tibet,Changdu	2013.4.25	Thisstudy
CT027	TIC010	ChangduTibetanpig	Tibet,Changdu	2013.4.25	Thisstudy
CT028	TIC012	ChangduTibetanpig	Tibet,Changdu	2013.4.25	Thisstudy
CT029	TIC013	ChangduTibetanpig	Tibet,Changdu	2013.4.25	Thisstudy
CT030	TIC014	ChangduTibetanpig	Tibet,Changdu	2013.4.25	Thisstudy
CT031	TIC015	ChangduTibetanpig	Tibet,Changdu	2013.4.25	Thisstudy
CT032	TIC016	ChangduTibetanpig	Tibet,Changdu	2013.4.25	Thisstudy
CT033	TIC017	ChangduTibetanpig	Tibet,Changdu	2013.4.25	Thisstudy
CT034	TIC018	ChangduTibetanpig	Tibet,Changdu	2013.4.25	Thisstudy
CT035	TIC019	ChangduTibetanpig	Tibet,Changdu	2013.4.25	Thisstudy
CT036	TIC020	ChangduTibetanpig	Tibet,Changdu	2013.4.25	Thisstudy
CT037	TIC021	ChangduTibetanpig	Tibet,Changdu	2013.4.25	Thisstudy
CT038	TIC022	ChangduTibetanpig	Tibet,Changdu	2013.4.25	Thisstudy
CT039	TIC023	ChangduTibetanpig	Tibet,Changdu	2013.4.25	Thisstudy
CT040	TIC024	ChangduTibetanpig	Tibet,Changdu	2013.4.25	Thisstudy
CT041	TIC025	ChangduTibetanpig	Tibet,Changdu	2013.4.25	Thisstudy
CT042	TIC026	ChangduTibetanpig	Tibet,Changdu	2013.4.25	Thisstudy
CT043	TIC027	ChangduTibetanpig	Tibet,Changdu	2013.4.25	Thisstudy
CT044	TIC028	ChangduTibetanpig	Tibet,Changdu	2013.4.25	Thisstudy
CT045	TIC029	ChangduTibetanpig	Tibet,Changdu	2013.4.25	Thisstudy
CT046	TIC030	ChangduTibetanpig	Tibet,Changdu	2013.4.25	Thisstudy
CT047	TIC031	ChangduTibetanpig	Tibet,Changdu	2013.4.25	Thisstudy
CT048	TIC032	ChangduTibetanpig	Tibet,Changdu	2013.4.25	Thisstudy
CT049	TIC033	ChangduTibetanpig	Tibet,Changdu	2013.4.25	Thisstudy
CT050	TIC036	ChangduTibetanpig	Tibet,Changdu	2013.4.25	Thisstudy
CT051	TIC037	ChangduTibetanpig	Tibet,Changdu	2013.4.25	Thisstudy
CT052	TIC038	ChangduTibetanpig	Tibet,Changdu	2013.4.25	Thisstudy
CT053	TIC040	ChangduTibetanpig	Tibet,Changdu	2013.4.25	Thisstudy
CT054	TIC042	ChangduTibetanpig	Tibet,Changdu	2013.4.25	Thisstudy
CT055	TIC043	ChangduTibetanpig	Tibet,Changdu	2013.4.25	Thisstudy
CT056	TIC044	ChangduTibetanpig	Tibet,Changdu	2013.4.25	Thisstudy
CT057	TIC045	ChangduTibetanpig	Tibet,Changdu	2013.4.25	Thisstudy
CT058	TIC047	ChangduTibetanpig	Tibet,Changdu	2013.4.25	Thisstudy
CT059	TIC050	ChangduTibetanpig	Tibet,Changdu	2013.4.25	Thisstudy
CT060	TIC052	ChangduTibetanpig	Tibet,Changdu	2013.4.25	Thisstudy
CT061	TIC055	ChangduTibetanpig	Tibet,Changdu	2013.4.25	Thisstudy
CT062	TIC061	ChangduTibetanpig	Tibet,Changdu	2013.4.25	Thisstudy
CT063	TIC064	ChangduTibetanpig	Tibet,Changdu	2013.4.25	Thisstudy
CT064	TIC066	ChangduTibetanpig	Tibet,Changdu	2013.4.25	Thisstudy
CT065	TIC067	ChangduTibetanpig	Tibet,Changdu	2013.4.25	Thisstudy
CT066	TIC069	ChangduTibetanpig	Tibet,Changdu	2013.4.25	Thisstudy
CT067	TIC070	ChangduTibetanpig	Tibet,Changdu	2013.4.25	Thisstudy
CT068	TIC072	ChangduTibetanpig	Tibet,Changdu	2013.4.25	Thisstudy
CT069	TIC077	ChangduTibetanpig	Tibet,Changdu	2013.4.25	Thisstudy
CT070	TIC080	ChangduTibetanpig	Tibet,Changdu	2013.4.25	Thisstudy
CT071	TIC082	ChangduTibetanpig	Tibet,Changdu	2013.4.25	Thisstudy
CT072	TIC085	ChangduTibetanpig	Tibet,Changdu	2013.4.25	Thisstudy
CT073	TIC086	ChangduTibetanpig	Tibet,Changdu	2013.4.25	Thisstudy
CT074	TIC087	ChangduTibetanpig	Tibet,Changdu	2013.4.25	Thisstudy
CT075	TIC088	ChangduTibetanpig	Tibet,Changdu	2013.4.25	Thisstudy
CT076	TIC089	ChangduTibetanpig	Tibet,Changdu	2013.4.25	Thisstudy
CT077	TIC090	ChangduTibetanpig	Tibet,Changdu	2013.4.25	Thisstudy
CT078	TIC091	ChangduTibetanpig	Tibet,Changdu	2013.4.25	Thisstudy
CT079	TIC092	ChangduTibetanpig	Tibet,Changdu	2013.4.25	Thisstudy
CT080	TIC093	ChangduTibetanpig	Tibet,Changdu	2013.4.25	Thisstudy
CT081	TIC094	ChangduTibetanpig	Tibet,Changdu	2013.4.25	Thisstudy
CT082	TIC095	ChangduTibetanpig	Tibet,Changdu	2013.4.25	Thisstudy
CT083	TIC096	ChangduTibetanpig	Tibet,Changdu	2013.4.25	Thisstudy
CT084	TIC097	ChangduTibetanpig	Tibet,Changdu	2013.4.25	Thisstudy
CT085	TIC098	ChangduTibetanpig	Tibet,Changdu	2013.4.25	Thisstudy
CT086	TIC099	ChangduTibetanpig	Tibet,Changdu	2013.4.25	Thisstudy
CT087	TIC100	ChangduTibetanpig	Tibet,Changdu	2013.4.25	Thisstudy
CT088	TIC101	ChangduTibetanpig	Tibet,Changdu	2013.4.25	Thisstudy
CT089	TIC102	ChangduTibetanpig	Tibet,Changdu	2013.4.25	Thisstudy
CT090	TIC103	ChangduTibetanpig	Tibet,Changdu	2013.4.25	Thisstudy
RT001	JX068140	RkazeTibetanpig	Tibet,Rkaze	2013-01-05	Jin,L	MitochondrialDNAevidenceindicatesthelocaloriginofdomesticpigsintheupstreamregionoftheyangtzeriverPLoSONE7(12),E51649(2012)
RT002	JX068139	RkazeTibetanpig	Tibet,Rkaze	2013-01-05	Jin,L	MitochondrialDNAevidenceindicatesthelocaloriginofdomesticpigsintheupstreamregionoftheyangtzeriverPLoSONE7(12),E51649(2012)
RT003	JX068138	RkazeTibetanpig	Tibet,Rkaze	2013-01-05	Jin,L	MitochondrialDNAevidenceindicatesthelocaloriginofdomesticpigsintheupstreamregionoftheyangtzeriverPLoSONE7(12),E51649(2012)
RT004	JX068137	RkazeTibetanpig	Tibet,Rkaze	2013-01-05	Jin,L	MitochondrialDNAevidenceindicatesthelocaloriginofdomesticpigsintheupstreamregionoftheyangtzeriverPLoSONE7(12),E51649(2012)
RT005	JX068136	RkazeTibetanpig	Tibet,Rkaze	2013-01-05	Jin,L	MitochondrialDNAevidenceindicatesthelocaloriginofdomesticpigsintheupstreamregionoftheyangtzeriverPLoSONE7(12),E51649(2012)
RT006	JX068135	RkazeTibetanpig	Tibet,Rkaze	2013-01-05	Jin,L	MitochondrialDNAevidenceindicatesthelocaloriginofdomesticpigsintheupstreamregionoftheyangtzeriverPLoSONE7(12),E51649(2012)
RT007	JX068134	RkazeTibetanpig	Tibet,Rkaze	2013-01-05	Jin,L	MitochondrialDNAevidenceindicatesthelocaloriginofdomesticpigsintheupstreamregionoftheyangtzeriverPLoSONE7(12),E51649(2012)
RT008	JX068133	RkazeTibetanpig	Tibet,Rkaze	2013-01-05	Jin,L	MitochondrialDNAevidenceindicatesthelocaloriginofdomesticpigsintheupstreamregionoftheyangtzeriverPLoSONE7(12),E51649(2012)
RT009	JX068132	RkazeTibetanpig	Tibet,Rkaze	2013-01-05	Jin,L	MitochondrialDNAevidenceindicatesthelocaloriginofdomesticpigsintheupstreamregionoftheyangtzeriverPLoSONE7(12),E51649(2012)
RT010	JX068131	RkazeTibetanpig	Tibet,Rkaze	2013-01-05	Jin,L	MitochondrialDNAevidenceindicatesthelocaloriginofdomesticpigsintheupstreamregionoftheyangtzeriverPLoSONE7(12),E51649(2012)
RT011	JX068130	RkazeTibetanpig	Tibet,Rkaze	2013-01-05	Jin,L	MitochondrialDNAevidenceindicatesthelocaloriginofdomesticpigsintheupstreamregionoftheyangtzeriverPLoSONE7(12),E51649(2012)
RT012	JX068129	RkazeTibetanpig	Tibet,Rkaze	2013-01-05	Jin,L	MitochondrialDNAevidenceindicatesthelocaloriginofdomesticpigsintheupstreamregionoftheyangtzeriverPLoSONE7(12),E51649(2012)
RT013	JX068128	RkazeTibetanpig	Tibet,Rkaze	2013-01-05	Jin,L	MitochondrialDNAevidenceindicatesthelocaloriginofdomesticpigsintheupstreamregionoftheyangtzeriverPLoSONE7(12),E51649(2012)
RT014	JX068127	RkazeTibetanpig	Tibet,Rkaze	2013-01-05	Jin,L	MitochondrialDNAevidenceindicatesthelocaloriginofdomesticpigsintheupstreamregionoftheyangtzeriverPLoSONE7(12),E51649(2012)
RT015	JX068126	RkazeTibetanpig	Tibet,Rkaze	2013-01-05	Jin,L	MitochondrialDNAevidenceindicatesthelocaloriginofdomesticpigsintheupstreamregionoftheyangtzeriverPLoSONE7(12),E51649(2012)
RT016	JX068125	RkazeTibetanpig	Tibet,Rkaze	2013-01-05	Jin,L	MitochondrialDNAevidenceindicatesthelocaloriginofdomesticpigsintheupstreamregionoftheyangtzeriverPLoSONE7(12),E51649(2012)
RT017	JX068124	RkazeTibetanpig	Tibet,Rkaze	2013-01-05	Jin,L	MitochondrialDNAevidenceindicatesthelocaloriginofdomesticpigsintheupstreamregionoftheyangtzeriverPLoSONE7(12),E51649(2012)
RT018	JX068123	RkazeTibetanpig	Tibet,Rkaze	2013-01-05	Jin,L	MitochondrialDNAevidenceindicatesthelocaloriginofdomesticpigsintheupstreamregionoftheyangtzeriverPLoSONE7(12),E51649(2012)
RT019	JX068122	RkazeTibetanpig	Tibet,Rkaze	2013-01-05	Jin,L	MitochondrialDNAevidenceindicatesthelocaloriginofdomesticpigsintheupstreamregionoftheyangtzeriverPLoSONE7(12),E51649(2012)
RT020	JX068121	RkazeTibetanpig	Tibet,Rkaze	2013-01-05	Jin,L	MitochondrialDNAevidenceindicatesthelocaloriginofdomesticpigsintheupstreamregionoftheyangtzeriverPLoSONE7(12),E51649(2012)
RT021	JX068120	RkazeTibetanpig	Tibet,Rkaze	2013-01-05	Jin,L	MitochondrialDNAevidenceindicatesthelocaloriginofdomesticpigsintheupstreamregionoftheyangtzeriverPLoSONE7(12),E51649(2012)
RT022	JX068119	RkazeTibetanpig	Tibet,Rkaze	2013-01-05	Jin,L	MitochondrialDNAevidenceindicatesthelocaloriginofdomesticpigsintheupstreamregionoftheyangtzeriverPLoSONE7(12),E51649(2012)
RT023	JX068118	RkazeTibetanpig	Tibet,Rkaze	2013-01-05	Jin,L	MitochondrialDNAevidenceindicatesthelocaloriginofdomesticpigsintheupstreamregionoftheyangtzeriverPLoSONE7(12),E51649(2012)
RT024	JX068117	RkazeTibetanpig	Tibet,Rkaze	2013-01-05	Jin,L	MitochondrialDNAevidenceindicatesthelocaloriginofdomesticpigsintheupstreamregionoftheyangtzeriverPLoSONE7(12),E51649(2012)
HT001	JX068354	HezuoTibetanpig	Gansu,Hezuo	2013-01-05	Jin,L	MitochondrialDNAevidenceindicatesthelocaloriginofdomesticpigsintheupstreamregionoftheyangtzeriverPLoSONE7(12),E51649(2012)
HT002	JX068353	HezuoTibetanpig	Gansu,Hezuo	2013-01-05	Jin,L	MitochondrialDNAevidenceindicatesthelocaloriginofdomesticpigsintheupstreamregionoftheyangtzeriverPLoSONE7(12),E51649(2012)
HT003	JX068352	HezuoTibetanpig	Gansu,Hezuo	2013-01-05	Jin,L	MitochondrialDNAevidenceindicatesthelocaloriginofdomesticpigsintheupstreamregionoftheyangtzeriverPLoSONE7(12),E51649(2012)
HT004	JX068351	HezuoTibetanpig	Gansu,Hezuo	2013-01-05	Jin,L	MitochondrialDNAevidenceindicatesthelocaloriginofdomesticpigsintheupstreamregionoftheyangtzeriverPLoSONE7(12),E51649(2012)
HT005	JX068350	HezuoTibetanpig	Gansu,Hezuo	2013-01-05	Jin,L	MitochondrialDNAevidenceindicatesthelocaloriginofdomesticpigsintheupstreamregionoftheyangtzeriverPLoSONE7(12),E51649(2012)
HT006	JX068349	HezuoTibetanpig	Gansu,Hezuo	2013-01-05	Jin,L	MitochondrialDNAevidenceindicatesthelocaloriginofdomesticpigsintheupstreamregionoftheyangtzeriverPLoSONE7(12),E51649(2012)
HT007	JX068348	HezuoTibetanpig	Gansu,Hezuo	2013-01-05	Jin,L	MitochondrialDNAevidenceindicatesthelocaloriginofdomesticpigsintheupstreamregionoftheyangtzeriverPLoSONE7(12),E51649(2012)
HT008	JX068347	HezuoTibetanpig	Gansu,Hezuo	2013-01-05	Jin,L	MitochondrialDNAevidenceindicatesthelocaloriginofdomesticpigsintheupstreamregionoftheyangtzeriverPLoSONE7(12),E51649(2012)
HT009	JX068346	HezuoTibetanpig	Gansu,Hezuo	2013-01-05	Jin,L	MitochondrialDNAevidenceindicatesthelocaloriginofdomesticpigsintheupstreamregionoftheyangtzeriverPLoSONE7(12),E51649(2012)
HT010	JX068345	HezuoTibetanpig	Gansu,Hezuo	2013-01-05	Jin,L	MitochondrialDNAevidenceindicatesthelocaloriginofdomesticpigsintheupstreamregionoftheyangtzeriverPLoSONE7(12),E51649(2012)
HT011	JX068344	HezuoTibetanpig	Gansu,Hezuo	2013-01-05	Jin,L	MitochondrialDNAevidenceindicatesthelocaloriginofdomesticpigsintheupstreamregionoftheyangtzeriverPLoSONE7(12),E51649(2012)
HT012	JX068343	HezuoTibetanpig	Gansu,Hezuo	2013-01-05	Jin,L	MitochondrialDNAevidenceindicatesthelocaloriginofdomesticpigsintheupstreamregionoftheyangtzeriverPLoSONE7(12),E51649(2012)
HT013	JX068342	HezuoTibetanpig	Gansu,Hezuo	2013-01-05	Jin,L	MitochondrialDNAevidenceindicatesthelocaloriginofdomesticpigsintheupstreamregionoftheyangtzeriverPLoSONE7(12),E51649(2012)
HT014	JX068341	HezuoTibetanpig	Gansu,Hezuo	2013-01-05	Jin,L	MitochondrialDNAevidenceindicatesthelocaloriginofdomesticpigsintheupstreamregionoftheyangtzeriverPLoSONE7(12),E51649(2012)
HT015	JX068340	HezuoTibetanpig	Gansu,Hezuo	2013-01-05	Jin,L	MitochondrialDNAevidenceindicatesthelocaloriginofdomesticpigsintheupstreamregionoftheyangtzeriverPLoSONE7(12),E51649(2012)
HT016	JX068339	HezuoTibetanpig	Gansu,Hezuo	2013-01-05	Jin,L	MitochondrialDNAevidenceindicatesthelocaloriginofdomesticpigsintheupstreamregionoftheyangtzeriverPLoSONE7(12),E51649(2012)
HT017	JX068338	HezuoTibetanpig	Gansu,Hezuo	2013-01-05	Jin,L	MitochondrialDNAevidenceindicatesthelocaloriginofdomesticpigsintheupstreamregionoftheyangtzeriverPLoSONE7(12),E51649(2012)
HT018	JX068337	HezuoTibetanpig	Gansu,Hezuo	2013-01-05	Jin,L	MitochondrialDNAevidenceindicatesthelocaloriginofdomesticpigsintheupstreamregionoftheyangtzeriverPLoSONE7(12),E51649(2012)
HT019	JX068336	HezuoTibetanpig	Gansu,Hezuo	2013-01-05	Jin,L	MitochondrialDNAevidenceindicatesthelocaloriginofdomesticpigsintheupstreamregionoftheyangtzeriverPLoSONE7(12),E51649(2012)
HT020	JX068335	HezuoTibetanpig	Gansu,Hezuo	2013-01-05	Jin,L	MitochondrialDNAevidenceindicatesthelocaloriginofdomesticpigsintheupstreamregionoftheyangtzeriverPLoSONE7(12),E51649(2012)
HT021	JX068334	HezuoTibetanpig	Gansu,Hezuo	2013-01-05	Jin,L	MitochondrialDNAevidenceindicatesthelocaloriginofdomesticpigsintheupstreamregionoftheyangtzeriverPLoSONE7(12),E51649(2012)
HT022	JX068333	HezuoTibetanpig	Gansu,Hezuo	2013-01-05	Jin,L	MitochondrialDNAevidenceindicatesthelocaloriginofdomesticpigsintheupstreamregionoftheyangtzeriverPLoSONE7(12),E51649(2012)
HT023	JX068332	HezuoTibetanpig	Gansu,Hezuo	2013-01-05	Jin,L	MitochondrialDNAevidenceindicatesthelocaloriginofdomesticpigsintheupstreamregionoftheyangtzeriverPLoSONE7(12),E51649(2012)
HT024	JX068331	HezuoTibetanpig	Gansu,Hezuo	2013-01-05	Jin,L	MitochondrialDNAevidenceindicatesthelocaloriginofdomesticpigsintheupstreamregionoftheyangtzeriverPLoSONE7(12),E51649(2012)
HT025	JX068330	HezuoTibetanpig	Gansu,Hezuo	2013-01-05	Jin,L	MitochondrialDNAevidenceindicatesthelocaloriginofdomesticpigsintheupstreamregionoftheyangtzeriverPLoSONE7(12),E51649(2012)
HT026	JX068329	HezuoTibetanpig	Gansu,Hezuo	2013-01-05	Jin,L	MitochondrialDNAevidenceindicatesthelocaloriginofdomesticpigsintheupstreamregionoftheyangtzeriverPLoSONE7(12),E51649(2012)
HT027	JX068328	HezuoTibetanpig	Gansu,Hezuo	2013-01-05	Jin,L	MitochondrialDNAevidenceindicatesthelocaloriginofdomesticpigsintheupstreamregionoftheyangtzeriverPLoSONE7(12),E51649(2012)
HT028	JX068327	HezuoTibetanpig	Gansu,Hezuo	2013-01-05	Jin,L	MitochondrialDNAevidenceindicatesthelocaloriginofdomesticpigsintheupstreamregionoftheyangtzeriverPLoSONE7(12),E51649(2012)
HT029	JX068326	HezuoTibetanpig	Gansu,Hezuo	2013-01-05	Jin,L	MitochondrialDNAevidenceindicatesthelocaloriginofdomesticpigsintheupstreamregionoftheyangtzeriverPLoSONE7(12),E51649(2012)
HT030	JX068325	HezuoTibetanpig	Gansu,Hezuo	2013-01-05	Jin,L	MitochondrialDNAevidenceindicatesthelocaloriginofdomesticpigsintheupstreamregionoftheyangtzeriverPLoSONE7(12),E51649(2012)
HT031	JX068324	HezuoTibetanpig	Gansu,Hezuo	2013-01-05	Jin,L	MitochondrialDNAevidenceindicatesthelocaloriginofdomesticpigsintheupstreamregionoftheyangtzeriverPLoSONE7(12),E51649(2012)
HT032	JX068323	HezuoTibetanpig	Gansu,Hezuo	2013-01-05	Jin,L	MitochondrialDNAevidenceindicatesthelocaloriginofdomesticpigsintheupstreamregionoftheyangtzeriverPLoSONE7(12),E51649(2012)
HT033	JX068322	HezuoTibetanpig	Gansu,Hezuo	2013-01-05	Jin,L	MitochondrialDNAevidenceindicatesthelocaloriginofdomesticpigsintheupstreamregionoftheyangtzeriverPLoSONE7(12),E51649(2012)
HT034	JX068321	HezuoTibetanpig	Gansu,Hezuo	2013-01-05	Jin,L	MitochondrialDNAevidenceindicatesthelocaloriginofdomesticpigsintheupstreamregionoftheyangtzeriverPLoSONE7(12),E51649(2012)
HT035	JX068320	HezuoTibetanpig	Gansu,Hezuo	2013-01-05	Jin,L	MitochondrialDNAevidenceindicatesthelocaloriginofdomesticpigsintheupstreamregionoftheyangtzeriverPLoSONE7(12),E51649(2012)
HT036	JX068319	HezuoTibetanpig	Gansu,Hezuo	2013-01-05	Jin,L	MitochondrialDNAevidenceindicatesthelocaloriginofdomesticpigsintheupstreamregionoftheyangtzeriverPLoSONE7(12),E51649(2012)
HT037	JX068318	HezuoTibetanpig	Gansu,Hezuo	2013-01-05	Jin,L	MitochondrialDNAevidenceindicatesthelocaloriginofdomesticpigsintheupstreamregionoftheyangtzeriverPLoSONE7(12),E51649(2012)
HT038	JX068317	HezuoTibetanpig	Gansu,Hezuo	2013-01-05	Jin,L	MitochondrialDNAevidenceindicatesthelocaloriginofdomesticpigsintheupstreamregionoftheyangtzeriverPLoSONE7(12),E51649(2012)
HT039	JX068316	HezuoTibetanpig	Gansu,Hezuo	2013-01-05	Jin,L	MitochondrialDNAevidenceindicatesthelocaloriginofdomesticpigsintheupstreamregionoftheyangtzeriverPLoSONE7(12),E51649(2012)
HT040	JX068315	HezuoTibetanpig	Gansu,Hezuo	2013-01-05	Jin,L	MitochondrialDNAevidenceindicatesthelocaloriginofdomesticpigsintheupstreamregionoftheyangtzeriverPLoSONE7(12),E51649(2012)
HT041	JX068314	HezuoTibetanpig	Gansu,Hezuo	2013-01-05	Jin,L	MitochondrialDNAevidenceindicatesthelocaloriginofdomesticpigsintheupstreamregionoftheyangtzeriverPLoSONE7(12),E51649(2012)
HT042	JX068313	HezuoTibetanpig	Gansu,Hezuo	2013-01-05	Jin,L	MitochondrialDNAevidenceindicatesthelocaloriginofdomesticpigsintheupstreamregionoftheyangtzeriverPLoSONE7(12),E51649(2012)
HT043	JX068312	HezuoTibetanpig	Gansu,Hezuo	2013-01-05	Jin,L	MitochondrialDNAevidenceindicatesthelocaloriginofdomesticpigsintheupstreamregionoftheyangtzeriverPLoSONE7(12),E51649(2012)
HT044	JX068311	HezuoTibetanpig	Gansu,Hezuo	2013-01-05	Jin,L	MitochondrialDNAevidenceindicatesthelocaloriginofdomesticpigsintheupstreamregionoftheyangtzeriverPLoSONE7(12),E51649(2012)
HT045	JX068310	HezuoTibetanpig	Gansu,Hezuo	2013-01-05	Jin,L	MitochondrialDNAevidenceindicatesthelocaloriginofdomesticpigsintheupstreamregionoftheyangtzeriverPLoSONE7(12),E51649(2012)
HT046	JX068309	HezuoTibetanpig	Gansu,Hezuo	2013-01-05	Jin,L	MitochondrialDNAevidenceindicatesthelocaloriginofdomesticpigsintheupstreamregionoftheyangtzeriverPLoSONE7(12),E51649(2012)
HT047	JX068308	HezuoTibetanpig	Gansu,Hezuo	2013-01-05	Jin,L	MitochondrialDNAevidenceindicatesthelocaloriginofdomesticpigsintheupstreamregionoftheyangtzeriverPLoSONE7(12),E51649(2012)
HT048	JX068307	HezuoTibetanpig	Gansu,Hezuo	2013-01-05	Jin,L	MitochondrialDNAevidenceindicatesthelocaloriginofdomesticpigsintheupstreamregionoftheyangtzeriverPLoSONE7(12),E51649(2012)
HT049	HQ148393	HezuoTibetanpig	Gansu,Hezuo	2011-12-29	Gou,X	ThelocaloriginofthetibetanpigandadditionalinsightsintotheoriginofAsianpigsJOURNALPLoSONE6(12),E28215(2011)
HT050	HQ148392	HezuoTibetanpig	Gansu,Hezuo	2011-12-29	Gou,X	ThelocaloriginofthetibetanpigandadditionalinsightsintotheoriginofAsianpigsJOURNALPLoSONE6(12),E28215(2011)
HT051	HQ148391	HezuoTibetanpig	Gansu,Hezuo	2011-12-29	Gou,X	ThelocaloriginofthetibetanpigandadditionalinsightsintotheoriginofAsianpigsJOURNALPLoSONE6(12),E28215(2011)
HT052	HQ148390	HezuoTibetanpig	Gansu,Hezuo	2011-12-29	Gou,X	ThelocaloriginofthetibetanpigandadditionalinsightsintotheoriginofAsianpigsJOURNALPLoSONE6(12),E28215(2011)
HT053	HQ148389	HezuoTibetanpig	Gansu,Hezuo	2011-12-29	Gou,X	ThelocaloriginofthetibetanpigandadditionalinsightsintotheoriginofAsianpigsJOURNALPLoSONE6(12),E28215(2011)
HT054	HQ148388	HezuoTibetanpig	Gansu,Hezuo	2011-12-29	Gou,X	ThelocaloriginofthetibetanpigandadditionalinsightsintotheoriginofAsianpigsJOURNALPLoSONE6(12),E28215(2011)
HT055	HQ148387	HezuoTibetanpig	Gansu,Hezuo	2011-12-29	Gou,X	ThelocaloriginofthetibetanpigandadditionalinsightsintotheoriginofAsianpigsJOURNALPLoSONE6(12),E28215(2011)
HT056	HQ148386	HezuoTibetanpig	Gansu,Hezuo	2011-12-29	Gou,X	ThelocaloriginofthetibetanpigandadditionalinsightsintotheoriginofAsianpigsJOURNALPLoSONE6(12),E28215(2011)
HT057	HQ148385	HezuoTibetanpig	Gansu,Hezuo	2011-12-29	Gou,X	ThelocaloriginofthetibetanpigandadditionalinsightsintotheoriginofAsianpigsJOURNALPLoSONE6(12),E28215(2011)
HT058	HQ148384	HezuoTibetanpig	Gansu,Hezuo	2011-12-29	Gou,X	ThelocaloriginofthetibetanpigandadditionalinsightsintotheoriginofAsianpigsJOURNALPLoSONE6(12),E28215(2011)
HT059	HQ148383	HezuoTibetanpig	Gansu,Hezuo	2011-12-29	Gou,X	ThelocaloriginofthetibetanpigandadditionalinsightsintotheoriginofAsianpigsJOURNALPLoSONE6(12),E28215(2011)
HT060	HQ148382	HezuoTibetanpig	Gansu,Hezuo	2011-12-29	Gou,X	ThelocaloriginofthetibetanpigandadditionalinsightsintotheoriginofAsianpigsJOURNALPLoSONE6(12),E28215(2011)
HT061	HQ148381	HezuoTibetanpig	Gansu,Hezuo	2011-12-29	Gou,X	ThelocaloriginofthetibetanpigandadditionalinsightsintotheoriginofAsianpigsJOURNALPLoSONE6(12),E28215(2011)
HT062	HQ148380	HezuoTibetanpig	Gansu,Hezuo	2011-12-29	Gou,X	ThelocaloriginofthetibetanpigandadditionalinsightsintotheoriginofAsianpigsJOURNALPLoSONE6(12),E28215(2011)
HT063	HQ148379	HezuoTibetanpig	Gansu,Hezuo	2011-12-29	Gou,X	ThelocaloriginofthetibetanpigandadditionalinsightsintotheoriginofAsianpigsJOURNALPLoSONE6(12),E28215(2011)
HT064	HQ148378	HezuoTibetanpig	Gansu,Hezuo	2011-12-29	Gou,X	ThelocaloriginofthetibetanpigandadditionalinsightsintotheoriginofAsianpigsJOURNALPLoSONE6(12),E28215(2011)
HT065	HQ148377	HezuoTibetanpig	Gansu,Hezuo	2011-12-29	Gou,X	ThelocaloriginofthetibetanpigandadditionalinsightsintotheoriginofAsianpigsJOURNALPLoSONE6(12),E28215(2011)
HT066	HQ148376	HezuoTibetanpig	Gansu,Hezuo	2011-12-29	Gou,X	ThelocaloriginofthetibetanpigandadditionalinsightsintotheoriginofAsianpigsJOURNALPLoSONE6(12),E28215(2011)
HT067	HQ148375	HezuoTibetanpig	Gansu,Hezuo	2011-12-29	Gou,X	ThelocaloriginofthetibetanpigandadditionalinsightsintotheoriginofAsianpigsJOURNALPLoSONE6(12),E28215(2011)
HT068	HQ148374	HezuoTibetanpig	Gansu,Hezuo	2011-12-29	Gou,X	ThelocaloriginofthetibetanpigandadditionalinsightsintotheoriginofAsianpigsJOURNALPLoSONE6(12),E28215(2011)
HT069	HQ148373	HezuoTibetanpig	Gansu,Hezuo	2011-12-29	Gou,X	ThelocaloriginofthetibetanpigandadditionalinsightsintotheoriginofAsianpigsJOURNALPLoSONE6(12),E28215(2011)
HT070	HQ148372	HezuoTibetanpig	Gansu,Hezuo	2011-12-29	Gou,X	ThelocaloriginofthetibetanpigandadditionalinsightsintotheoriginofAsianpigsJOURNALPLoSONE6(12),E28215(2011)
HT071	HQ148371	HezuoTibetanpig	Gansu,Hezuo	2011-12-29	Gou,X	ThelocaloriginofthetibetanpigandadditionalinsightsintotheoriginofAsianpigsJOURNALPLoSONE6(12),E28215(2011)
HT072	HQ148370	HezuoTibetanpig	Gansu,Hezuo	2011-12-29	Gou,X	ThelocaloriginofthetibetanpigandadditionalinsightsintotheoriginofAsianpigsJOURNALPLoSONE6(12),E28215(2011)
HT073	HQ148369	HezuoTibetanpig	Gansu,Hezuo	2011-12-29	Gou,X	ThelocaloriginofthetibetanpigandadditionalinsightsintotheoriginofAsianpigsJOURNALPLoSONE6(12),E28215(2011)
HT074	HQ148368	HezuoTibetanpig	Gansu,Hezuo	2011-12-29	Gou,X	ThelocaloriginofthetibetanpigandadditionalinsightsintotheoriginofAsianpigsJOURNALPLoSONE6(12),E28215(2011)
HT075	HQ148367	HezuoTibetanpig	Gansu,Hezuo	2011-12-29	Gou,X	ThelocaloriginofthetibetanpigandadditionalinsightsintotheoriginofAsianpigsJOURNALPLoSONE6(12),E28215(2011)
HT076	HZ01	HezuoTibetanpig	Gansu,Hezuo	2011.12	Thisstudy
HT077	HZ02	HezuoTibetanpig	Gansu,Hezuo	2011.12	Thisstudy
HT078	HZ03	HezuoTibetanpig	Gansu,Hezuo	2011.12	Thisstudy
HT080	HZ05	HezuoTibetanpig	Gansu,Hezuo	2011.12	Thisstudy
HT081	HZ06	HezuoTibetanpig	Gansu,Hezuo	2011.12	Thisstudy
HT083	HZ08	HezuoTibetanpig	Gansu,Hezuo	2011.12	Thisstudy
HT085	HZ10	HezuoTibetanpig	Gansu,Hezuo	2011.12	Thisstudy
HT086	HZ11	HezuoTibetanpig	Gansu,Hezuo	2011.12	Thisstudy
HT087	HZ12	HezuoTibetanpig	Gansu,Hezuo	2011.12	Thisstudy
HT088	HZ13	HezuoTibetanpig	Gansu,Hezuo	2011.12	Thisstudy
HT089	HZ14	HezuoTibetanpig	Gansu,Hezuo	2011.12	Thisstudy
HT091	HZ16	HezuoTibetanpig	Gansu,Hezuo	2011.12	Thisstudy
HT092	HZ18	HezuoTibetanpig	Gansu,Hezuo	2011.12	Thisstudy
HT093	HZ19	HezuoTibetanpig	Gansu,Hezuo	2011.12	Thisstudy
HT094	HZ20	HezuoTibetanpig	Gansu,Hezuo	2011.12	Thisstudy
HT095	HZ21	HezuoTibetanpig	Gansu,Hezuo	2011.12	Thisstudy
HT096	HZ22	HezuoTibetanpig	Gansu,Hezuo	2011.12	Thisstudy
HT098	HZ24	HezuoTibetanpig	Gansu,Hezuo	2011.12	Thisstudy
HT101	HZ27	HezuoTibetanpig	Gansu,Hezuo	2011.12	Thisstudy
HT103	HZ29	HezuoTibetanpig	Gansu,Hezuo	2011.12	Thisstudy
HT104	HZ30	HezuoTibetanpig	Gansu,Hezuo	2011.12	Thisstudy
HT105	HZ31	HezuoTibetanpig	Gansu,Hezuo	2011.12	Thisstudy
HT106	HZ32	HezuoTibetanpig	Gansu,Hezuo	2011.12	Thisstudy
HT107	HZ34	HezuoTibetanpig	Gansu,Hezuo	2011.12	Thisstudy
HT108	HZ35	HezuoTibetanpig	Gansu,Hezuo	2011.12	Thisstudy
HT109	HZ37	HezuoTibetanpig	Gansu,Hezuo	2011.12	Thisstudy
HT110	HZ38	HezuoTibetanpig	Gansu,Hezuo	2011.12	Thisstudy
HT111	HZ39	HezuoTibetanpig	Gansu,Hezuo	2011.12	Thisstudy
HT112	HZ40	HezuoTibetanpig	Gansu,Hezuo	2011.12	Thisstudy
HT113	HZ41	HezuoTibetanpig	Gansu,Hezuo	2011.12	Thisstudy
HT114	HZ42	HezuoTibetanpig	Gansu,Hezuo	2011.12	Thisstudy
HT116	HZ44	HezuoTibetanpig	Gansu,Hezuo	2011.12	Thisstudy
HT117	HZ45	HezuoTibetanpig	Gansu,Hezuo	2011.12	Thisstudy
HT118	HZ46	HezuoTibetanpig	Gansu,Hezuo	2011.12	Thisstudy
HT119	HZ47	HezuoTibetanpig	Gansu,Hezuo	2011.12	Thisstudy
HT120	HZ48	HezuoTibetanpig	Gansu,Hezuo	2011.12	Thisstudy
HT121	HZ49	HezuoTibetanpig	Gansu,Hezuo	2011.12	Thisstudy
HT122	HZ50	HezuoTibetanpig	Gansu,Hezuo	2011.12	Thisstudy
HT123	HZ51	HezuoTibetanpig	Gansu,Hezuo	2011.12	Thisstudy
HT124	HZ52	HezuoTibetanpig	Gansu,Hezuo	2011.12	Thisstudy
HT127	HZ55	HezuoTibetanpig	Gansu,Hezuo	2011.12	Thisstudy
HT128	HZ56	HezuoTibetanpig	Gansu,Hezuo	2011.12	Thisstudy
HT129	HZ57	HezuoTibetanpig	Gansu,Hezuo	2011.12	Thisstudy
HT130	HZ58	HezuoTibetanpig	Gansu,Hezuo	2011.12	Thisstudy
HT131	HZ59	HezuoTibetanpig	Gansu,Hezuo	2011.12	Thisstudy
HT132	HZ60	HezuoTibetanpig	Gansu,Hezuo	2011.12	Thisstudy
HT134	HZH02	HezuoTibetanpig	Gansu,Hezuo	2006.3	Thisstudy
HT136	HZH04	HezuoTibetanpig	Gansu,Hezuo	2006.3	Thisstudy
HT137	HZH05	HezuoTibetanpig	Gansu,Hezuo	2006.3	Thisstudy
HT138	HZH06	HezuoTibetanpig	Gansu,Hezuo	2006.3	Thisstudy
HT139	HZH07	HezuoTibetanpig	Gansu,Hezuo	2006.3	Thisstudy
HT141	HZH09	HezuoTibetanpig	Gansu,Hezuo	2006.3	Thisstudy
HT142	HZH10	HezuoTibetanpig	Gansu,Hezuo	2006.3	Thisstudy
HT143	HZH11	HezuoTibetanpig	Gansu,Hezuo	2006.3	Thisstudy
HT144	HZH12	HezuoTibetanpig	Gansu,Hezuo	2006.3	Thisstudy
HT145	HZH13	HezuoTibetanpig	Gansu,Hezuo	2006.3	Thisstudy
HT148	HZT03	HezuoTibetanpig	Gansu,Hezuo	2006.3	Thisstudy
HT149	HZT04	HezuoTibetanpig	Gansu,Hezuo	2006.3	Thisstudy
HT150	HZT05	HezuoTibetanpig	Gansu,Hezuo	2006.3	Thisstudy
HT151	HZT06	HezuoTibetanpig	Gansu,Hezuo	2006.3	Thisstudy
HT152	HZT07	HezuoTibetanpig	Gansu,Hezuo	2006.3	Thisstudy
HT154	HZT09	HezuoTibetanpig	Gansu,Hezuo	2006.3	Thisstudy
HT155	HZT10	HezuoTibetanpig	Gansu,Hezuo	2006.3	Thisstudy
HT156	HZT11	HezuoTibetanpig	Gansu,Hezuo	2006.3	Thisstudy
HT157	HZT12	HezuoTibetanpig	Gansu,Hezuo	2006.3	Thisstudy
HT158	HZT13	HezuoTibetanpig	Gansu,Hezuo	2006.3	Thisstudy
HT159	HZ102	HezuoTibetanpig	Gansu,Hezuo	2012.12.27	Thisstudy
HT160	HZ103	HezuoTibetanpig	Gansu,Hezuo	2012.12.27	Thisstudy
HT161	HZ104	HezuoTibetanpig	Gansu,Hezuo	2012.12.27	Thisstudy
HT162	HZ105	HezuoTibetanpig	Gansu,Hezuo	2012.12.27	Thisstudy
HT163	HZ107	HezuoTibetanpig	Gansu,Hezuo	2012.12.27	Thisstudy
HT167	HZ112	HezuoTibetanpig	Gansu,Hezuo	2012.12.27	Thisstudy
HT168	HZ113	HezuoTibetanpig	Gansu,Hezuo	2012.12.27	Thisstudy
HT169	HZ114	HezuoTibetanpig	Gansu,Hezuo	2012.12.27	Thisstudy
HT172	HZ118	HezuoTibetanpig	Gansu,Hezuo	2012.12.27	Thisstudy
HT173	HZ119	HezuoTibetanpig	Gansu,Hezuo	2012.12.27	Thisstudy
HT174	HZ120	HezuoTibetanpig	Gansu,Hezuo	2012.12.27	Thisstudy
HT175	HZ123	HezuoTibetanpig	Gansu,Hezuo	2012.12.27	Thisstudy
HT176	HZ124	HezuoTibetanpig	Gansu,Hezuo	2012.12.27	Thisstudy
HT177	HZ125	HezuoTibetanpig	Gansu,Hezuo	2012.12.27	Thisstudy
HT178	HZ126	HezuoTibetanpig	Gansu,Hezuo	2012.12.27	Thisstudy
HT179	HZ127	HezuoTibetanpig	Gansu,Hezuo	2012.12.27	Thisstudy
HT180	HZ128	HezuoTibetanpig	Gansu,Hezuo	2012.12.27	Thisstudy
HT181	HZ129	HezuoTibetanpig	Gansu,Hezuo	2012.12.27	Thisstudy
HT183	HZ131	HezuoTibetanpig	Gansu,Hezuo	2012.12.27	Thisstudy
HT185	HZ133	HezuoTibetanpig	Gansu,Hezuo	2012.12.27	Thisstudy
HT186	HZ134	HezuoTibetanpig	Gansu,Hezuo	2012.12.27	Thisstudy
HT187	HZ135	HezuoTibetanpig	Gansu,Hezuo	2012.12.27	Thisstudy
HT188	HZ136	HezuoTibetanpig	Gansu,Hezuo	2012.12.27	Thisstudy
HT189	HZ137	HezuoTibetanpig	Gansu,Hezuo	2012.12.27	Thisstudy
HT190	HZ138	HezuoTibetanpig	Gansu,Hezuo	2012.12.27	Thisstudy
HT191	HZ140	HezuoTibetanpig	Gansu,Hezuo	2012.12.27	Thisstudy
HT192	HZ141	HezuoTibetanpig	Gansu,Hezuo	2012.12.27	Thisstudy
HT193	HZ142	HezuoTibetanpig	Gansu,Hezuo	2012.12.27	Thisstudy
HT198	HZ148	HezuoTibetanpig	Gansu,Hezuo	2012.12.27	Thisstudy
HT199	HZ149	HezuoTibetanpig	Gansu,Hezuo	2012.12.27	Thisstudy
HT200	HZ150	HezuoTibetanpig	Gansu,Hezuo	2012.12.27	Thisstudy
HT202	HZ152	HezuoTibetanpig	Gansu,Hezuo	2012.12.27	Thisstudy
HT206	HZ156	HezuoTibetanpig	Gansu,Hezuo	2012.12.27	Thisstudy
HT207	HZ157	HezuoTibetanpig	Gansu,Hezuo	2012.12.27	Thisstudy
HT209	HZ159	HezuoTibetanpig	Gansu,Hezuo	2012.12.27	Thisstudy
HT210	HZ161	HezuoTibetanpig	Gansu,Hezuo	2012.12.27	Thisstudy
HT211	HZ162	HezuoTibetanpig	Gansu,Hezuo	2012.12.27	Thisstudy
HT212	HZ163	HezuoTibetanpig	Gansu,Hezuo	2012.12.27	Thisstudy
HT213	HZ164	HezuoTibetanpig	Gansu,Hezuo	2012.12.27	Thisstudy
HT216	HZ167	HezuoTibetanpig	Gansu,Hezuo	2012.12.27	Thisstudy
HT217	HZ168	HezuoTibetanpig	Gansu,Hezuo	2012.12.27	Thisstudy
HT218	HZ169	HezuoTibetanpig	Gansu,Hezuo	2012.12.27	Thisstudy
HT219	HZ170	HezuoTibetanpig	Gansu,Hezuo	2012.12.27	Thisstudy
HT221	HZ172	HezuoTibetanpig	Gansu,Hezuo	2012.12.27	Thisstudy
HT224	HZ175	HezuoTibetanpig	Gansu,Hezuo	2012.12.27	Thisstudy
HT225	HZ176	HezuoTibetanpig	Gansu,Hezuo	2012.12.27	Thisstudy
HT226	HZ177	HezuoTibetanpig	Gansu,Hezuo	2012.12.27	Thisstudy
HT227	HZ178	HezuoTibetanpig	Gansu,Hezuo	2012.12.27	Thisstudy
HT228	HZ179	HezuoTibetanpig	Gansu,Hezuo	2012.12.27	Thisstudy
HT229	HZ180	HezuoTibetanpig	Gansu,Hezuo	2012.12.27	Thisstudy
HT230	HZ181	HezuoTibetanpig	Gansu,Hezuo	2012.12.27	Thisstudy
HT233	HZ184	HezuoTibetanpig	Gansu,Hezuo	2012.12.27	Thisstudy
HT235	HZ186	HezuoTibetanpig	Gansu,Hezuo	2012.12.27	Thisstudy
HT237	HZ191	HezuoTibetanpig	Gansu,Hezuo	2012.12.27	Thisstudy
HT238	HZ194	HezuoTibetanpig	Gansu,Hezuo	2012.12.27	Thisstudy
HT239	HZ195	HezuoTibetanpig	Gansu,Hezuo	2012.12.27	Thisstudy
HT240	HZ196	HezuoTibetanpig	Gansu,Hezuo	2012.12.27	Thisstudy
HT241	HZ203	HezuoTibetanpig	Gansu,Hezuo	2012.12.27	Thisstudy
HT242	HZ209	HezuoTibetanpig	Gansu,Hezuo	2012.12.27	Thisstudy
HT244	HZ211	HezuoTibetanpig	Gansu,Hezuo	2012.12.27	Thisstudy
HT247	HZ219	HezuoTibetanpig	Gansu,Hezuo	2012.12.27	Thisstudy
HT248	HZ224	HezuoTibetanpig	Gansu,Hezuo	2012.12.27	Thisstudy
HT250	HZ231	HezuoTibetanpig	Gansu,Hezuo	2012.12.27	Thisstudy
HT253	HZ237	HezuoTibetanpig	Gansu,Hezuo	2012.12.27	Thisstudy
HT254	HZ239	HezuoTibetanpig	Gansu,Hezuo	2012.12.27	Thisstudy
HT256	HZ241	HezuoTibetanpig	Gansu,Hezuo	2012.12.27	Thisstudy
HT258	HZ244	HezuoTibetanpig	Gansu,Hezuo	2012.12.27	Thisstudy
HT261	HZ247	HezuoTibetanpig	Gansu,Hezuo	2012.12.27	Thisstudy
HT262	HZ248	HezuoTibetanpig	Gansu,Hezuo	2012.12.27	Thisstudy
HT263	HZ249	HezuoTibetanpig	Gansu,Hezuo	2012.12.27	Thisstudy
HT266	HZ253	HezuoTibetanpig	Gansu,Hezuo	2012.12.27	Thisstudy
HT268	HZ255	HezuoTibetanpig	Gansu,Hezuo	2012.12.27	Thisstudy
HT270	HZ257	HezuoTibetanpig	Gansu,Hezuo	2012.12.27	Thisstudy
HT271	HZ258	HezuoTibetanpig	Gansu,Hezuo	2012.12.27	Thisstudy
HT274	HZ261	HezuoTibetanpig	Gansu,Hezuo	2012.12.27	Thisstudy
HT276	HZ264	HezuoTibetanpig	Gansu,Hezuo	2012.12.27	Thisstudy
HT277	HZ265	HezuoTibetanpig	Gansu,Hezuo	2012.12.27	Thisstudy
HT278	HZ267	HezuoTibetanpig	Gansu,Hezuo	2012.12.27	Thisstudy
HT279	HZ268	HezuoTibetanpig	Gansu,Hezuo	2012.12.27	Thisstudy
HT280	HZ269	HezuoTibetanpig	Gansu,Hezuo	2012.12.27	Thisstudy
HT282	HZ271	HezuoTibetanpig	Gansu,Hezuo	2012.12.27	Thisstudy
HT284	HZ273	HezuoTibetanpig	Gansu,Hezuo	2012.12.27	Thisstudy
HT285	HZ274	HezuoTibetanpig	Gansu,Hezuo	2012.12.27	Thisstudy
HT288	HZ277	HezuoTibetanpig	Gansu,Hezuo	2012.12.27	Thisstudy
HT291	HZ280	HezuoTibetanpig	Gansu,Hezuo	2012.12.27	Thisstudy
HT292	HZ281	HezuoTibetanpig	Gansu,Hezuo	2012.12.27	Thisstudy
HT293	HZ282	HezuoTibetanpig	Gansu,Hezuo	2012.12.27	Thisstudy
HT294	HZ283	HezuoTibetanpig	Gansu,Hezuo	2012.12.27	Thisstudy
HT295	HZ284	HezuoTibetanpig	Gansu,Hezuo	2012.12.27	Thisstudy
HT297	HZ287	HezuoTibetanpig	Gansu,Hezuo	2012.12.27	Thisstudy
HT302	HZ292	HezuoTibetanpig	Gansu,Hezuo	2012.12.27	Thisstudy
HT304	HZ294	HezuoTibetanpig	Gansu,Hezuo	2012.12.27	Thisstudy
HT306	HZ297	HezuoTibetanpig	Gansu,Hezuo	2012.12.27	Thisstudy
HT309	HZ300	HezuoTibetanpig	Gansu,Hezuo	2012.12.27	Thisstudy
HT310	HZ305	HezuoTibetanpig	Gansu,Hezuo	2012.12.27	Thisstudy
HT311	HZ310	HezuoTibetanpig	Gansu,Hezuo	2012.12.27	Thisstudy
HT314	HZ314	HezuoTibetanpig	Gansu,Hezuo	2012.12.27	Thisstudy
HT315	HZ316	HezuoTibetanpig	Gansu,Hezuo	2012.12.27	Thisstudy
HT316	HZ319	HezuoTibetanpig	Gansu,Hezuo	2012.12.27	Thisstudy
HT318	HZ321	HezuoTibetanpig	Gansu,Hezuo	2012.12.27	Thisstudy
HT320	HZ326	HezuoTibetanpig	Gansu,Hezuo	2012.12.27	Thisstudy
HT321	HZ327	HezuoTibetanpig	Gansu,Hezuo	2012.12.27	Thisstudy
HT322	HZ329	HezuoTibetanpig	Gansu,Hezuo	2012.12.27	Thisstudy
HT327	HZ341	HezuoTibetanpig	Gansu,Hezuo	2012.12.27	Thisstudy
HT328	HZ342	HezuoTibetanpig	Gansu,Hezuo	2012.12.27	Thisstudy
HT330	HZ344	HezuoTibetanpig	Gansu,Hezuo	2012.12.27	Thisstudy
HT333	HZ350	HezuoTibetanpig	Gansu,Hezuo	2012.12.27	Thisstudy
HT334	HZ351	HezuoTibetanpig	Gansu,Hezuo	2012.12.27	Thisstudy
HT335	HZ352	HezuoTibetanpig	Gansu,Hezuo	2012.12.27	Thisstudy
HT336	HZ353	HezuoTibetanpig	Gansu,Hezuo	2012.12.27	Thisstudy
HT337	HZ354	HezuoTibetanpig	Gansu,Hezuo	2012.12.27	Thisstudy
HT338	HZ355	HezuoTibetanpig	Gansu,Hezuo	2012.12.27	Thisstudy
HT339	HZ360	HezuoTibetanpig	Gansu,Hezuo	2012.12.27	Thisstudy
HT340	HZ361	HezuoTibetanpig	Gansu,Hezuo	2012.12.27	Thisstudy
HT342	HZ363	HezuoTibetanpig	Gansu,Hezuo	2012.12.27	Thisstudy
HT344	HZ365	HezuoTibetanpig	Gansu,Hezuo	2012.12.27	Thisstudy
HT347	HZ368	HezuoTibetanpig	Gansu,Hezuo	2012.12.27	Thisstudy
HT350	HZ372	HezuoTibetanpig	Gansu,Hezuo	2012.12.27	Thisstudy
HT351	HZ373	HezuoTibetanpig	Gansu,Hezuo	2012.12.27	Thisstudy
HT355	HZ383	HezuoTibetanpig	Gansu,Hezuo	2012.12.27	Thisstudy
HT356	HZ384	HezuoTibetanpig	Gansu,Hezuo	2012.12.27	Thisstudy
HT358	HZ388	HezuoTibetanpig	Gansu,Hezuo	2012.12.27	Thisstudy
HT359	HZ390	HezuoTibetanpig	Gansu,Hezuo	2012.12.27	Thisstudy
HT360	HZ393	HezuoTibetanpig	Gansu,Hezuo	2012.12.27	Thisstudy
HT362	HZ397	HezuoTibetanpig	Gansu,Hezuo	2012.12.27	Thisstudy
HT363	HZ400	HezuoTibetanpig	Gansu,Hezuo	2012.12.27	Thisstudy
HT365	HZ403	HezuoTibetanpig	Gansu,Hezuo	2012.12.27	Thisstudy
HT366	HZ404	HezuoTibetanpig	Gansu,Hezuo	2012.12.27	Thisstudy
HT367	HZ405	HezuoTibetanpig	Gansu,Hezuo	2012.12.27	Thisstudy
HT369	HZ407	HezuoTibetanpig	Gansu,Hezuo	2012.12.27	Thisstudy
HT375	HZ416	HezuoTibetanpig	Gansu,Hezuo	2012.12.27	Thisstudy
HT377	HZ418	HezuoTibetanpig	Gansu,Hezuo	2012.12.27	Thisstudy
HT379	HZ420	HezuoTibetanpig	Gansu,Hezuo	2012.12.27	Thisstudy
HT380	HZ421	HezuoTibetanpig	Gansu,Hezuo	2012.12.27	Thisstudy
HT381	HZ423	HezuoTibetanpig	Gansu,Hezuo	2012.12.27	Thisstudy
HT382	HZ433	HezuoTibetanpig	Gansu,Hezuo	2012.12.27	Thisstudy
HT383	HZ434	HezuoTibetanpig	Gansu,Hezuo	2012.12.27	Thisstudy
HT384	HZ435	HezuoTibetanpig	Gansu,Hezuo	2012.12.27	Thisstudy
HT386	HZ438	HezuoTibetanpig	Gansu,Hezuo	2012.12.27	Thisstudy
QT002	QTL05	QinghaiTibetanpig	QinghaiHuzhu	2014.4.12	Thisstudy
QT003	QTL07	QinghaiTibetanpig	QinghaiHuzhu	2014.4.12	Thisstudy
QT006	QTL13	QinghaiTibetanpig	QinghaiHuzhu	2014.4.12	Thisstudy
QT007	QTL15	QinghaiTibetanpig	QinghaiHuzhu	2014.4.12	Thisstudy
QT009	QTL19	QinghaiTibetanpig	QinghaiHuzhu	2014.4.12	Thisstudy
QT011	QTL22	QinghaiTibetanpig	QinghaiHuzhu	2014.4.12	Thisstudy
QT012	QTL25	QinghaiTibetanpig	QinghaiHuzhu	2014.4.12	Thisstudy
QT013	QTL26	QinghaiTibetanpig	QinghaiHuzhu	2014.4.12	Thisstudy
QT015	QTL28	QinghaiTibetanpig	QinghaiHuzhu	2014.4.12	Thisstudy
QT019	QTL32	QinghaiTibetanpig	QinghaiHuzhu	2014.4.12	Thisstudy
QT020	QTL33	QinghaiTibetanpig	QinghaiHuzhu	2014.4.12	Thisstudy
QT021	QTL34	QinghaiTibetanpig	QinghaiHuzhu	2014.4.12	Thisstudy
QT022	QTL35	QinghaiTibetanpig	QinghaiHuzhu	2014.4.12	Thisstudy
QT023	QTL36	QinghaiTibetanpig	QinghaiHuzhu	2014.4.12	Thisstudy
QT024	QTL37	QinghaiTibetanpig	QinghaiHuzhu	2014.4.12	Thisstudy
QT025	QTL38	QinghaiTibetanpig	QinghaiHuzhu	2014.4.12	Thisstudy
QT026	QTL39	QinghaiTibetanpig	QinghaiHuzhu	2014.4.12	Thisstudy
QT027	QTL40	QinghaiTibetanpig	QinghaiHuzhu	2014.4.12	Thisstudy
QT028	QTL41	QinghaiTibetanpig	QinghaiHuzhu	2014.4.12	Thisstudy
QT030	QTL43	QinghaiTibetanpig	QinghaiHuzhu	2014.4.12	Thisstudy
QT031	QTL44	QinghaiTibetanpig	QinghaiHuzhu	2014.4.12	Thisstudy
QT032	QTL45	QinghaiTibetanpig	QinghaiHuzhu	2014.4.12	Thisstudy
QT034	QTL47	QinghaiTibetanpig	QinghaiHuzhu	2014.4.12	Thisstudy
QT035	QTL48	QinghaiTibetanpig	QinghaiHuzhu	2014.4.12	Thisstudy
QT036	QTL49	QinghaiTibetanpig	QinghaiHuzhu	2014.4.12	Thisstudy
QT037	QTL50	QinghaiTibetanpig	QinghaiHuzhu	2014.4.12	Thisstudy
QT038	QTL51	QinghaiTibetanpig	QinghaiHuzhu	2014.4.12	Thisstudy
QT039	QTL52	QinghaiTibetanpig	QinghaiHuzhu	2014.4.12	Thisstudy
QT040	QTL53	QinghaiTibetanpig	QinghaiHuzhu	2014.4.12	Thisstudy
QT041	QTL54	QinghaiTibetanpig	QinghaiHuzhu	2014.4.12	Thisstudy
QT042	QTL55	QinghaiTibetanpig	QinghaiHuzhu	2014.4.12	Thisstudy
QT043	QTL56	QinghaiTibetanpig	QinghaiHuzhu	2014.4.12	Thisstudy
QT044	QTL57	QinghaiTibetanpig	QinghaiHuzhu	2014.4.12	Thisstudy
QT045	QTL58	QinghaiTibetanpig	QinghaiHuzhu	2014.4.12	Thisstudy
QT046	QTL59	QinghaiTibetanpig	QinghaiHuzhu	2014.4.12	Thisstudy
QT047	QTL60	QinghaiTibetanpig	QinghaiHuzhu	2014.4.12	Thisstudy
QT048	QTL62	QinghaiTibetanpig	QinghaiHuzhu	2014.4.12	Thisstudy
QT049	QTL63	QinghaiTibetanpig	QinghaiHuzhu	2014.4.12	Thisstudy
QT050	QTL64	QinghaiTibetanpig	QinghaiHuzhu	2014.4.12	Thisstudy
QT051	QTL66	QinghaiTibetanpig	QinghaiHuzhu	2014.4.12	Thisstudy
QT053	QTL68	QinghaiTibetanpig	QinghaiHuzhu	2014.4.12	Thisstudy
QT054	QTL69	QinghaiTibetanpig	QinghaiHuzhu	2014.4.12	Thisstudy
QT055	QTL70	QinghaiTibetanpig	QinghaiHuzhu	2014.4.12	Thisstudy
QT056	QTL71	QinghaiTibetanpig	QinghaiHuzhu	2014.4.12	Thisstudy
QT057	QTS01	QinghaiTibetanpig	QinghaiHuzhu	2014.4.12	Thisstudy
QT058	QTS02	QinghaiTibetanpig	QinghaiHuzhu	2014.4.12	Thisstudy
QT059	QTS03	QinghaiTibetanpig	QinghaiHuzhu	2014.4.12	Thisstudy
QT060	QTS04	QinghaiTibetanpig	QinghaiHuzhu	2014.4.12	Thisstudy
QT061	QTS05	QinghaiTibetanpig	QinghaiHuzhu	2014.4.12	Thisstudy
QT062	QTS06	QinghaiTibetanpig	QinghaiHuzhu	2014.4.12	Thisstudy
QT063	QTS07	QinghaiTibetanpig	QinghaiHuzhu	2014.4.12	Thisstudy
QT064	QTS08	QinghaiTibetanpig	QinghaiHuzhu	2014.4.12	Thisstudy
QT065	QTS09	QinghaiTibetanpig	QinghaiHuzhu	2014.4.12	Thisstudy
QT066	QTS10	QinghaiTibetanpig	QinghaiHuzhu	2014.4.12	Thisstudy
QT067	QTS11	QinghaiTibetanpig	QinghaiHuzhu	2014.4.12	Thisstudy
QT068	QTS12	QinghaiTibetanpig	QinghaiHuzhu	2014.4.12	Thisstudy
QT069	QTS13	QinghaiTibetanpig	QinghaiHuzhu	2014.4.12	Thisstudy
QT070	QTS14	QinghaiTibetanpig	QinghaiHuzhu	2014.4.12	Thisstudy
QT071	QTS15	QinghaiTibetanpig	QinghaiHuzhu	2014.4.12	Thisstudy
QT072	QTS16	QinghaiTibetanpig	QinghaiHuzhu	2014.4.12	Thisstudy
QT073	QTS17	QinghaiTibetanpig	QinghaiHuzhu	2014.4.12	Thisstudy
QT074	QTS18	QinghaiTibetanpig	QinghaiHuzhu	2014.4.12	Thisstudy
QT075	QTS19	QinghaiTibetanpig	QinghaiHuzhu	2014.4.12	Thisstudy
QT076	QTS20	QinghaiTibetanpig	QinghaiHuzhu	2014.4.12	Thisstudy
QT077	QTS21	QinghaiTibetanpig	QinghaiHuzhu	2014.4.12	Thisstudy
QT078	QTS22	QinghaiTibetanpig	QinghaiHuzhu	2014.4.12	Thisstudy
QT079	QTS23	QinghaiTibetanpig	QinghaiHuzhu	2014.4.12	Thisstudy
QT080	QTS24	QinghaiTibetanpig	QinghaiHuzhu	2014.4.12	Thisstudy
QT081	QTS25	QinghaiTibetanpig	QinghaiHuzhu	2014.4.12	Thisstudy
QT082	QTS26	QinghaiTibetanpig	QinghaiHuzhu	2014.4.12	Thisstudy
QT083	QTS27	QinghaiTibetanpig	QinghaiHuzhu	2014.4.12	Thisstudy
QT084	QTS28	QinghaiTibetanpig	QinghaiHuzhu	2014.4.12	Thisstudy
QT088	QTS32	QinghaiTibetanpig	QinghaiHuzhu	2014.4.12	Thisstudy
QT089	QTS33	QinghaiTibetanpig	QinghaiHuzhu	2014.4.12	Thisstudy
QT091	QTS35	QinghaiTibetanpig	QinghaiHuzhu	2014.4.12	Thisstudy
QT092	QTS36	QinghaiTibetanpig	QinghaiHuzhu	2014.4.12	Thisstudy
QT093	QTS37	QinghaiTibetanpig	QinghaiHuzhu	2014.4.12	Thisstudy
QT094	QTS38	QinghaiTibetanpig	QinghaiHuzhu	2014.4.12	Thisstudy
QT095	QTS39	QinghaiTibetanpig	QinghaiHuzhu	2014.4.12	Thisstudy
QT096	QTS40	QinghaiTibetanpig	QinghaiHuzhu	2014.4.12	Thisstudy
QT097	QTS41	QinghaiTibetanpig	QinghaiHuzhu	2014.4.12	Thisstudy
QT099	QTS43	QinghaiTibetanpig	QinghaiHuzhu	2014.4.12	Thisstudy
QT100	QTS44	QinghaiTibetanpig	QinghaiHuzhu	2014.4.12	Thisstudy
QT101	QTS45	QinghaiTibetanpig	QinghaiHuzhu	2014.4.12	Thisstudy
QT102	QTS46	QinghaiTibetanpig	QinghaiHuzhu	2014.4.12	Thisstudy
QT103	QTS47	QinghaiTibetanpig	QinghaiHuzhu	2014.4.12	Thisstudy
QT104	QTS48	QinghaiTibetanpig	QinghaiHuzhu	2014.4.12	Thisstudy
QT106	QTS50	QinghaiTibetanpig	QinghaiHuzhu	2014.4.12	Thisstudy
GX001	DQ496302	Bamaxiang	Guangxi:Bama	2007-11-23	Wu,G.S	PopulationphylogenomicanalysisofmitochondrialDNAinwildboarsanddomesticpigsrevealedmultipledomesticationeventsinEastAsiaGenomeBiol.8(11),R245(2007)
GX002	DQ496301	Bamaxiang	Guangxi:Bama	2007-11-23	Wu,G.S	PopulationphylogenomicanalysisofmitochondrialDNAinwildboarsanddomesticpigsrevealedmultipledomesticationeventsinEastAsiaGenomeBiol.8(11),R245(2007)
GX003	DQ496300	Bamaxiang	Guangxi:Bama	2007-11-23	Wu,G.S	PopulationphylogenomicanalysisofmitochondrialDNAinwildboarsanddomesticpigsrevealedmultipledomesticationeventsinEastAsiaGenomeBiol.8(11),R245(2007)
GX004	DQ496299	Bamaxiang	Guangxi:Bama	2007-11-23	Wu,G.S	PopulationphylogenomicanalysisofmitochondrialDNAinwildboarsanddomesticpigsrevealedmultipledomesticationeventsinEastAsiaGenomeBiol.8(11),R245(2007)
GX005	DQ496298	Bamaxiang	Guangxi:Bama	2007-11-23	Wu,G.S	PopulationphylogenomicanalysisofmitochondrialDNAinwildboarsanddomesticpigsrevealedmultipledomesticationeventsinEastAsiaGenomeBiol.8(11),R245(2007)
GX006	DQ496297	Bamaxiang	Guangxi:Bama	2007-11-23	Wu,G.S	PopulationphylogenomicanalysisofmitochondrialDNAinwildboarsanddomesticpigsrevealedmultipledomesticationeventsinEastAsiaGenomeBiol.8(11),R245(2007)
GX007	DQ496296	Bamaxiang	Guangxi:Bama	2007-11-23	Wu,G.S	PopulationphylogenomicanalysisofmitochondrialDNAinwildboarsanddomesticpigsrevealedmultipledomesticationeventsinEastAsiaGenomeBiol.8(11),R245(2007)
GX008	DQ496295	Bamaxiang	Guangxi:Bama	2007-11-23	Wu,G.S	PopulationphylogenomicanalysisofmitochondrialDNAinwildboarsanddomesticpigsrevealedmultipledomesticationeventsinEastAsiaGenomeBiol.8(11),R245(2007)
GX009	DQ496294	Bamaxiang	Guangxi:Bama	2007-11-23	Wu,G.S	PopulationphylogenomicanalysisofmitochondrialDNAinwildboarsanddomesticpigsrevealedmultipledomesticationeventsinEastAsiaGenomeBiol.8(11),R245(2007)
GX010	DQ496293	Bamaxiang	Guangxi:Bama	2007-11-23	Wu,G.S	PopulationphylogenomicanalysisofmitochondrialDNAinwildboarsanddomesticpigsrevealedmultipledomesticationeventsinEastAsiaGenomeBiol.8(11),R245(2007)
GX011	EF590142	luchuan	Guangxi	2008-03-16	Zhao,X	PhylogeneticanalysesofChinesedomesticpigs
GX012	DQ379201.2	Xiang	guangxi	2006-07-27	Fang,M	MitochondrialdiversityinEuropeanandChinesepigsisconsistentwithpopulationexpansionsthatoccurredpriortodomesticationJOURNALProc.Biol.Sci.273(1595),1803-1810(2006)
GX013	DQ379139.2	Xiang	guangxi	2006-07-27	Fang,M	MitochondrialdiversityinEuropeanandChinesepigsisconsistentwithpopulationexpansionsthatoccurredpriortodomesticationJOURNALProc.Biol.Sci.273(1595),1803-1810(2006)
GX014	DQ152893.2	Xiang	guangxi	2006-07-27	Fang,M	MitochondrialdiversityinEuropeanandChinesepigsisconsistentwithpopulationexpansionsthatoccurredpriortodomesticationJOURNALProc.Biol.Sci.273(1595),1803-1810(2006)
GX015	DQ152891.2	Xiang	guangxi	2006-07-27	Fang,M	MitochondrialdiversityinEuropeanandChinesepigsisconsistentwithpopulationexpansionsthatoccurredpriortodomesticationJOURNALProc.Biol.Sci.273(1595),1803-1810(2006)
GX016	DQ379116.2	Xiang	guangxi	2006-07-27	Fang,M	MitochondrialdiversityinEuropeanandChinesepigsisconsistentwithpopulationexpansionsthatoccurredpriortodomesticationJOURNALProc.Biol.Sci.273(1595),1803-1810(2006)
GX017	HM026681	Xiang	guangxi	2011-06-02	Kim,B.W	CharacterizationoftheEuropeantypeofmaternallineageevident inextantJejunativepigsJOURNALGenesGenomics33(2),111-117(2011)
GX018	AY486117	Xiang	guangxi	2004-08-30	Gongora,J	PhylogeneticrelationshipsofAustralianandNewZealandferalpigsassessedbymitochondrialcontrolregionsequenceandnuclearGPIPgenotypeMol.Phylogenet.Evol.33(2),339-348(2004)
GX019	KC250273	Xiang	guangxi	2013-04-09	Yu,G	ThephylogeneticstatusoftypicalChinesenativepigs:analyzedby Europeanpigmitochondrialgenomesequences JOURNALJAnimSciBiotechnol4(1),9(2013)
GX020	DQ379185.2	Longlin	Guangxi	2006-07-27	Fang,M	MitochondrialdiversityinEuropeanandChinesepigsisconsistentwithpopulationexpansionsthatoccurredpriortodomesticationJOURNALProc.Biol.Sci.273(1595),1803-1810(2006)
GX021	DQ379184.2	Longlin	Guangxi	2006-07-27	Fang,M	MitochondrialdiversityinEuropeanandChinesepigsisconsistentwithpopulationexpansionsthatoccurredpriortodomesticationJOURNALProc.Biol.Sci.273(1595),1803-1810(2006)
GX022	DQ379183.2	Longlin	Guangxi	2006-07-27	Fang,M	MitochondrialdiversityinEuropeanandChinesepigsisconsistentwithpopulationexpansionsthatoccurredpriortodomesticationJOURNALProc.Biol.Sci.273(1595),1803-1810(2006)
GX023	DQ379182.2	Longlin	Guangxi	2006-07-27	Fang,M	MitochondrialdiversityinEuropeanandChinesepigsisconsistentwithpopulationexpansionsthatoccurredpriortodomesticationJOURNALProc.Biol.Sci.273(1595),1803-1810(2006)
GX024	DQ379181.2	Longlin	Guangxi	2006-07-27	Fang,M	MitochondrialdiversityinEuropeanandChinesepigsisconsistentwithpopulationexpansionsthatoccurredpriortodomesticationJOURNALProc.Biol.Sci.273(1595),1803-1810(2006)
GX025	EF590158	longlin	Guangxi	2008-03-16	Zhao,X	PhylogeneticanalysesofChinesedomesticpigs
QH001	HM026670	Bamei	Qinghai	2011-06-02	Kim,B.W	CharacterizationoftheEuropeantypeofmaternallineageevident inextantJejunativepigsJOURNALGenesGenomics33(2),111-117(2011)
QH002	DQ379180.2	Huzhu	Qinghai	2006-07-27	Fang,M	MitochondrialdiversityinEuropeanandChinesepigsisconsistentwithpopulationexpansionsthatoccurredpriortodomesticationJOURNALProc.Biol.Sci.273(1595),1803-1810(2006)
QH003	DQ379179.2	Huzhu	Qinghai	2006-07-27	Fang,M	MitochondrialdiversityinEuropeanandChinesepigsisconsistentwithpopulationexpansionsthatoccurredpriortodomesticationJOURNALProc.Biol.Sci.273(1595),1803-1810(2006)
QH004	DQ379164.2	Bamei	Qinghai	2006-07-27	Fang,M	MitochondrialdiversityinEuropeanandChinesepigsisconsistentwithpopulationexpansionsthatoccurredpriortodomesticationJOURNALProc.Biol.Sci.273(1595),1803-1810(2006)
QH005	DQ379163.2	Bamei	Qinghai	2006-07-27	Fang,M	MitochondrialdiversityinEuropeanandChinesepigsisconsistentwithpopulationexpansionsthatoccurredpriortodomesticationJOURNALProc.Biol.Sci.273(1595),1803-1810(2006)
QH006	DQ379104.2	Bamei	Qinghai	2006-07-27	Fang,M	MitochondrialdiversityinEuropeanandChinesepigsisconsistentwithpopulationexpansionsthatoccurredpriortodomesticationJOURNALProc.Biol.Sci.273(1595),1803-1810(2006)
QH007	DQ379103.2	Bamei	Qinghai	2006-07-27	Fang,M	MitochondrialdiversityinEuropeanandChinesepigsisconsistentwithpopulationexpansionsthatoccurredpriortodomesticationJOURNALProc.Biol.Sci.273(1595),1803-1810(2006)
QH008	DQ152888.2	Huzhu	Qinghai	2006-07-27	Fang,M	MitochondrialdiversityinEuropeanandChinesepigsisconsistentwithpopulationexpansionsthatoccurredpriortodomesticationJOURNALProc.Biol.Sci.273(1595),1803-1810(2006)
QH009	DQ152887.2	Huzhu	Qinghai	2006-07-27	Fang,M	MitochondrialdiversityinEuropeanandChinesepigsisconsistentwithpopulationexpansionsthatoccurredpriortodomesticationJOURNALProc.Biol.Sci.273(1595),1803-1810(2006)
QH010	DQ152886.2	Huzhu	Qinghai	2006-07-27	Fang,M	MitochondrialdiversityinEuropeanandChinesepigsisconsistentwithpopulationexpansionsthatoccurredpriortodomesticationJOURNALProc.Biol.Sci.273(1595),1803-1810(2006)
QH011	DQ152879.2	Bamei	Qinghai	2006-07-27	Fang,M	MitochondrialdiversityinEuropeanandChinesepigsisconsistentwithpopulationexpansionsthatoccurredpriortodomesticationJOURNALProc.Biol.Sci.273(1595),1803-1810(2006)
QH012	EF545588	Huzu	Qinghai	2007-12-13	Wu,G.S	PopulationphylogenomicanalysisofmitochondrialDNAinwildboarsanddomesticpigsrevealedmultipledomesticationeventsinEastAsia JOURNALGenomeBiol.8(11),R245(2007)
QH013	EF545587	Huzu	Qinghai	2007-12-13	Wu,G.S	PopulationphylogenomicanalysisofmitochondrialDNAinwildboarsanddomesticpigsrevealedmultipledomesticationeventsinEastAsia JOURNALGenomeBiol.8(11),R245(2007)
QH014	EF545583	Bamei	Qinghai	2007-12-13	Wu,G.S	PopulationphylogenomicanalysisofmitochondrialDNAinwildboarsanddomesticpigsrevealedmultipledomesticationeventsinEastAsia JOURNALGenomeBiol.8(11),R245(2007)
QH015	DQ496466	Huzu	Qinghai	2007-11-23	Wu,G.S	PopulationphylogenomicanalysisofmitochondrialDNAinwildboarsanddomesticpigsrevealedmultipledomesticationeventsinEastAsiaGenomeBiol.8(11),R245(2007)
QH016	DQ496465	Huzu	Qinghai	2007-11-23	Wu,G.S	PopulationphylogenomicanalysisofmitochondrialDNAinwildboarsanddomesticpigsrevealedmultipledomesticationeventsinEastAsiaGenomeBiol.8(11),R245(2007)
QH017	DQ496464	Huzu	Qinghai	2007-11-23	Wu,G.S	PopulationphylogenomicanalysisofmitochondrialDNAinwildboarsanddomesticpigsrevealedmultipledomesticationeventsinEastAsiaGenomeBiol.8(11),R245(2007)
QH018	DQ496463	Huzu	Qinghai	2007-11-23	Wu,G.S	PopulationphylogenomicanalysisofmitochondrialDNAinwildboarsanddomesticpigsrevealedmultipledomesticationeventsinEastAsiaGenomeBiol.8(11),R245(2007)
QH019	DQ496462	Huzu	Qinghai	2007-11-23	Wu,G.S	PopulationphylogenomicanalysisofmitochondrialDNAinwildboarsanddomesticpigsrevealedmultipledomesticationeventsinEastAsiaGenomeBiol.8(11),R245(2007)
QH020	DQ496460	Huzu	Qinghai	2007-11-23	Wu,G.S	PopulationphylogenomicanalysisofmitochondrialDNAinwildboarsanddomesticpigsrevealedmultipledomesticationeventsinEastAsiaGenomeBiol.8(11),R245(2007)
QH021	DQ496459	Huzu	Qinghai	2007-11-23	Wu,G.S	PopulationphylogenomicanalysisofmitochondrialDNAinwildboarsanddomesticpigsrevealedmultipledomesticationeventsinEastAsiaGenomeBiol.8(11),R245(2007)
QH022	DQ496458	Huzu	Qinghai	2007-11-23	Wu,G.S	PopulationphylogenomicanalysisofmitochondrialDNAinwildboarsanddomesticpigsrevealedmultipledomesticationeventsinEastAsiaGenomeBiol.8(11),R245(2007)
QH023	DQ496457	Huzu	Qinghai	2007-11-23	Wu,G.S	PopulationphylogenomicanalysisofmitochondrialDNAinwildboarsanddomesticpigsrevealedmultipledomesticationeventsinEastAsiaGenomeBiol.8(11),R245(2007)
QH024	DQ496456	Huzu	Qinghai	2007-11-23	Wu,G.S	PopulationphylogenomicanalysisofmitochondrialDNAinwildboarsanddomesticpigsrevealedmultipledomesticationeventsinEastAsiaGenomeBiol.8(11),R245(2007)
QH025	DQ496455	Huzu	Qinghai	2007-11-23	Wu,G.S	PopulationphylogenomicanalysisofmitochondrialDNAinwildboarsanddomesticpigsrevealedmultipledomesticationeventsinEastAsiaGenomeBiol.8(11),R245(2007)
QH026	DQ496454	Huzu	Qinghai	2007-11-23	Wu,G.S	PopulationphylogenomicanalysisofmitochondrialDNAinwildboarsanddomesticpigsrevealedmultipledomesticationeventsinEastAsiaGenomeBiol.8(11),R245(2007)
QH027	DQ496453	Huzu	Qinghai	2007-11-23	Wu,G.S	PopulationphylogenomicanalysisofmitochondrialDNAinwildboarsanddomesticpigsrevealedmultipledomesticationeventsinEastAsiaGenomeBiol.8(11),R245(2007)
QH028	DQ496452	Huzu	Qinghai	2007-11-23	Wu,G.S	PopulationphylogenomicanalysisofmitochondrialDNAinwildboarsanddomesticpigsrevealedmultipledomesticationeventsinEastAsiaGenomeBiol.8(11),R245(2007)
QH029	DQ496451	Huzu	Qinghai	2007-11-23	Wu,G.S	PopulationphylogenomicanalysisofmitochondrialDNAinwildboarsanddomesticpigsrevealedmultipledomesticationeventsinEastAsiaGenomeBiol.8(11),R245(2007)
QH030	DQ496292	Bamei	Qinghai	2007-11-23	Wu,G.S	PopulationphylogenomicanalysisofmitochondrialDNAinwildboarsanddomesticpigsrevealedmultipledomesticationeventsinEastAsiaGenomeBiol.8(11),R245(2007)
QH031	DQ496291	Bamei	Qinghai	2007-11-23	Wu,G.S	PopulationphylogenomicanalysisofmitochondrialDNAinwildboarsanddomesticpigsrevealedmultipledomesticationeventsinEastAsiaGenomeBiol.8(11),R245(2007)
QH032	DQ496290	Bamei	Qinghai	2007-11-23	Wu,G.S	PopulationphylogenomicanalysisofmitochondrialDNAinwildboarsanddomesticpigsrevealedmultipledomesticationeventsinEastAsiaGenomeBiol.8(11),R245(2007)
QH033	DQ496289	Bamei	Qinghai	2007-11-23	Wu,G.S	PopulationphylogenomicanalysisofmitochondrialDNAinwildboarsanddomesticpigsrevealedmultipledomesticationeventsinEastAsiaGenomeBiol.8(11),R245(2007)
QH034	DQ496288	Bamei	Qinghai	2007-11-23	Wu,G.S	PopulationphylogenomicanalysisofmitochondrialDNAinwildboarsanddomesticpigsrevealedmultipledomesticationeventsinEastAsiaGenomeBiol.8(11),R245(2007)
QH035	DQ496287	Bamei	Qinghai	2007-11-23	Wu,G.S	PopulationphylogenomicanalysisofmitochondrialDNAinwildboarsanddomesticpigsrevealedmultipledomesticationeventsinEastAsiaGenomeBiol.8(11),R245(2007)
QH036	DQ496286	Bamei	Qinghai	2007-11-23	Wu,G.S	PopulationphylogenomicanalysisofmitochondrialDNAinwildboarsanddomesticpigsrevealedmultipledomesticationeventsinEastAsiaGenomeBiol.8(11),R245(2007)
QH037	DQ496285	Bamei	Qinghai	2007-11-23	Wu,G.S	PopulationphylogenomicanalysisofmitochondrialDNAinwildboarsanddomesticpigsrevealedmultipledomesticationeventsinEastAsiaGenomeBiol.8(11),R245(2007)
QH038	DQ496284	Bamei	Qinghai	2007-11-23	Wu,G.S	PopulationphylogenomicanalysisofmitochondrialDNAinwildboarsanddomesticpigsrevealedmultipledomesticationeventsinEastAsiaGenomeBiol.8(11),R245(2007)
QH039	DQ496283	Bamei	Qinghai	2007-11-23	Wu,G.S	PopulationphylogenomicanalysisofmitochondrialDNAinwildboarsanddomesticpigsrevealedmultipledomesticationeventsinEastAsiaGenomeBiol.8(11),R245(2007)
QH040	DQ496282	Bamei	Qinghai	2007-11-23	Wu,G.S	PopulationphylogenomicanalysisofmitochondrialDNAinwildboarsanddomesticpigsrevealedmultipledomesticationeventsinEastAsiaGenomeBiol.8(11),R245(2007)
QH041	DQ496265	Huzu	Qinghai	2007-11-23	Wu,G.S	PopulationphylogenomicanalysisofmitochondrialDNAinwildboarsanddomesticpigsrevealedmultipledomesticationeventsinEastAsiaGenomeBiol.8(11),R245(2007)
QH042	DQ496264	Huzu	Qinghai	2007-11-23	Wu,G.S	PopulationphylogenomicanalysisofmitochondrialDNAinwildboarsanddomesticpigsrevealedmultipledomesticationeventsinEastAsiaGenomeBiol.8(11),R245(2007)
QH043	BM2	Bamei	Qinghai	2013.5	Thisstudy
QH044	BM10	Bamei	Qinghai	2013.5	Thisstudy
QH045	BM11	Bamei	Qinghai	2013.5	Thisstudy
QH046	BM13	Bamei	Qinghai	2013.5	Thisstudy
QH047	BM30	Bamei	Qinghai	2013.5	Thisstudy
QH048	BM31	Bamei	Qinghai	2013.5	Thisstudy
QH049	BM32	Bamei	Qinghai	2013.5	Thisstudy
QH050	BM44	Bamei	Qinghai	2013.5	Thisstudy
QH051	BM47	Bamei	Qinghai	2013.5	Thisstudy
QH052	BM63	Bamei	Qinghai	2013.5	Thisstudy
QH053	BM79	Bamei	Qinghai	2013.5	Thisstudy
QH054	BM91	Bamei	Qinghai	2013.5	Thisstudy
QH055	BM100	Bamei	Qinghai	2013.5	Thisstudy
QH056	BM104	Bamei	Qinghai	2013.5	Thisstudy
QH057	BM110	Bamei	Qinghai	2013.5	Thisstudy
QH058	BM112	Bamei	Qinghai	2013.5	Thisstudy
QH059	BM116	Bamei	Qinghai	2013.5	Thisstudy
QH060	BM123	Bamei	Qinghai	2013.5	Thisstudy
QH061	BM127	Bamei	Qinghai	2013.5	Thisstudy
QH062	BM136	Bamei	Qinghai	2013.5	Thisstudy
QH063	BM140	Bamei	Qinghai	2013.5	Thisstudy
QH064	BM164	Bamei	Qinghai	2013.5	Thisstudy
QH065	BM182	Bamei	Qinghai	2013.5	Thisstudy
QH066	BM206	Bamei	Qinghai	2013.5	Thisstudy
QH067	BM214	Bamei	Qinghai	2013.5	Thisstudy
QH068	BM216	Bamei	Qinghai	2013.5	Thisstudy
QH069	BM244	Bamei	Qinghai	2013.5	Thisstudy
QH070	BM248	Bamei	Qinghai	2013.5	Thisstudy
QH071	BM260	Bamei	Qinghai	2013.5	Thisstudy
QH072	BM264	Bamei	Qinghai	2013.5	Thisstudy
QH073	BM266	Bamei	Qinghai	2013.5	Thisstudy
QH074	BM274	Bamei	Qinghai	2013.5	Thisstudy
QH075	BM308	Bamei	Qinghai	2013.5	Thisstudy
QH076	BM410	Bamei	Qinghai	2013.5	Thisstudy
QH077	BM428	Bamei	Qinghai	2013.5	Thisstudy
QH078	BM564	Bamei	Qinghai	2013.5	Thisstudy
QH079	BM648	Bamei	Qinghai	2013.5	Thisstudy
QH080	BM664	Bamei	Qinghai	2013.5	Thisstudy
QH081	BM726	Bamei	Qinghai	2013.5	Thisstudy
QH082	BM730	Bamei	Qinghai	2013.5	Thisstudy
QH083	BM802	Bamei	Qinghai	2013.5	Thisstudy
QH084	BM806	Bamei	Qinghai	2013.5	Thisstudy
QH085	BM815	Bamei	Qinghai	2013.5	Thisstudy
QH086	BM819	Bamei	Qinghai	2013.5	Thisstudy
QH087	BM837	Bamei	Qinghai	2013.5	Thisstudy
QH088	BM848	Bamei	Qinghai	2013.5	Thisstudy
QH089	BM851	Bamei	Qinghai	2013.5	Thisstudy
QH090	BM854	Bamei	Qinghai	2013.5	Thisstudy
QH091	BM861	Bamei	Qinghai	2013.5	Thisstudy
QH092	BM863	Bamei	Qinghai	2013.5	Thisstudy
QH093	BM884	Bamei	Qinghai	2013.5	Thisstudy
QH094	BM902	Bamei	Qinghai	2013.5	Thisstudy
QH095	BM904	Bamei	Qinghai	2013.5	Thisstudy
QH096	BM906	Bamei	Qinghai	2013.5	Thisstudy
QH097	BM912	Bamei	Qinghai	2013.5	Thisstudy
QH098	BM914	Bamei	Qinghai	2013.5	Thisstudy
QH099	BM922	Bamei	Qinghai	2013.5	Thisstudy
QH100	BM928	Bamei	Qinghai	2013.5	Thisstudy
QH101	BM932	Bamei	Qinghai	2013.5	Thisstudy
QH102	BM940	Bamei	Qinghai	2013.5	Thisstudy
QH103	BM956	Bamei	Qinghai	2013.5	Thisstudy
QH104	BM964	Bamei	Qinghai	2013.5	Thisstudy
QH105	BM966	Bamei	Qinghai	2013.5	Thisstudy
QH106	BM1200	Bamei	Qinghai	2013.5	Thisstudy
QH107	BM1208	Bamei	Qinghai	2013.5	Thisstudy
QH108	BM1210	Bamei	Qinghai	2013.5	Thisstudy
QH109	BM1212	Bamei	Qinghai	2013.5	Thisstudy
QH110	BM1218	Bamei	Qinghai	2013.5	Thisstudy
QH111	BM1222	Bamei	Qinghai	2013.5	Thisstudy
QH112	BM1228	Bamei	Qinghai	2013.5	Thisstudy
QH113	BM1232	Bamei	Qinghai	2013.5	Thisstudy
QH114	BM1238	Bamei	Qinghai	2013.5	Thisstudy
QH115	DBD	Bamei	Qinghai	2013.5	Thisstudy
YNW001	DQ496327	Baoshan	Yunnan,Baoshan	2007-11-23	Wu,G.S	PopulationphylogenomicanalysisofmitochondrialDNAinwildboarsanddomesticpigsrevealedmultipledomesticationeventsinEastAsiaGenomeBiol.8(11),R245(2007)
YNW002	DQ496326	Baoshan	Yunnan,Baoshan	2007-11-23	Wu,G.S	PopulationphylogenomicanalysisofmitochondrialDNAinwildboarsanddomesticpigsrevealedmultipledomesticationeventsinEastAsiaGenomeBiol.8(11),R245(2007)
YNW003	DQ496325	Baoshan	Yunnan,Baoshan	2007-11-23	Wu,G.S	PopulationphylogenomicanalysisofmitochondrialDNAinwildboarsanddomesticpigsrevealedmultipledomesticationeventsinEastAsiaGenomeBiol.8(11),R245(2007)
YNW004	DQ496324	Baoshan	Yunnan,Baoshan	2007-11-23	Wu,G.S	PopulationphylogenomicanalysisofmitochondrialDNAinwildboarsanddomesticpigsrevealedmultipledomesticationeventsinEastAsiaGenomeBiol.8(11),R245(2007)
YNW005	DQ496323	Baoshan	Yunnan,Baoshan	2007-11-23	Wu,G.S	PopulationphylogenomicanalysisofmitochondrialDNAinwildboarsanddomesticpigsrevealedmultipledomesticationeventsinEastAsiaGenomeBiol.8(11),R245(2007)
YNW006	DQ496322	Baoshan	Yunnan,Baoshan	2007-11-23	Wu,G.S	PopulationphylogenomicanalysisofmitochondrialDNAinwildboarsanddomesticpigsrevealedmultipledomesticationeventsinEastAsiaGenomeBiol.8(11),R245(2007)
YNW007	DQ496321	Baoshan	Yunnan,Baoshan	2007-11-23	Wu,G.S	PopulationphylogenomicanalysisofmitochondrialDNAinwildboarsanddomesticpigsrevealedmultipledomesticationeventsinEastAsiaGenomeBiol.8(11),R245(2007)
YNW008	DQ496320	Baoshan	Yunnan,Baoshan	2007-11-23	Wu,G.S	PopulationphylogenomicanalysisofmitochondrialDNAinwildboarsanddomesticpigsrevealedmultipledomesticationeventsinEastAsiaGenomeBiol.8(11),R245(2007)
YNW009	DQ496319	Baoshan	Yunnan,Baoshan	2007-11-23	Wu,G.S	PopulationphylogenomicanalysisofmitochondrialDNAinwildboarsanddomesticpigsrevealedmultipledomesticationeventsinEastAsiaGenomeBiol.8(11),R245(2007)
YNW010	DQ496318	Baoshan	Yunnan,Baoshan	2007-11-23	Wu,G.S	PopulationphylogenomicanalysisofmitochondrialDNAinwildboarsanddomesticpigsrevealedmultipledomesticationeventsinEastAsiaGenomeBiol.8(11),R245(2007)
YNW011	DQ496317	Baoshan	Yunnan,Baoshan	2007-11-23	Wu,G.S	PopulationphylogenomicanalysisofmitochondrialDNAinwildboarsanddomesticpigsrevealedmultipledomesticationeventsinEastAsiaGenomeBiol.8(11),R245(2007)
YNW012	DQ496316	Baoshan	Yunnan,Baoshan	2007-11-23	Wu,G.S	PopulationphylogenomicanalysisofmitochondrialDNAinwildboarsanddomesticpigsrevealedmultipledomesticationeventsinEastAsiaGenomeBiol.8(11),R245(2007)
YNW013	DQ496315	Baoshan	Yunnan,Baoshan	2007-11-23	Wu,G.S	PopulationphylogenomicanalysisofmitochondrialDNAinwildboarsanddomesticpigsrevealedmultipledomesticationeventsinEastAsiaGenomeBiol.8(11),R245(2007)
YNW014	DQ496314	Baoshan	Yunnan,Baoshan	2007-11-23	Wu,G.S	PopulationphylogenomicanalysisofmitochondrialDNAinwildboarsanddomesticpigsrevealedmultipledomesticationeventsinEastAsiaGenomeBiol.8(11),R245(2007)
YNW015	DQ496313	Baoshan	Yunnan,Baoshan	2007-11-23	Wu,G.S	PopulationphylogenomicanalysisofmitochondrialDNAinwildboarsanddomesticpigsrevealedmultipledomesticationeventsinEastAsiaGenomeBiol.8(11),R245(2007)
YNW016	DQ496312	Baoshan	Yunnan,Baoshan	2007-11-23	Wu,G.S	PopulationphylogenomicanalysisofmitochondrialDNAinwildboarsanddomesticpigsrevealedmultipledomesticationeventsinEastAsiaGenomeBiol.8(11),R245(2007)
YNW017	DQ496311	Baoshan	Yunnan,Baoshan	2007-11-23	Wu,G.S	PopulationphylogenomicanalysisofmitochondrialDNAinwildboarsanddomesticpigsrevealedmultipledomesticationeventsinEastAsiaGenomeBiol.8(11),R245(2007)
YNW018	DQ496310	Baoshan	Yunnan,Baoshan	2007-11-23	Wu,G.S	PopulationphylogenomicanalysisofmitochondrialDNAinwildboarsanddomesticpigsrevealedmultipledomesticationeventsinEastAsiaGenomeBiol.8(11),R245(2007)
YNW019	DQ496309	Baoshan	Yunnan,Baoshan	2007-11-23	Wu,G.S	PopulationphylogenomicanalysisofmitochondrialDNAinwildboarsanddomesticpigsrevealedmultipledomesticationeventsinEastAsiaGenomeBiol.8(11),R245(2007)
YNW020	HQ148551	Baoshan	Yunnan,Baoshan	2011-12-29	Gou,X	ThelocaloriginofthetibetanpigandadditionalinsightsintotheoriginofAsianpigsJOURNALPLoSONE6(12),E28215(2011)
YNW021	HQ148550	Baoshan	Yunnan,Baoshan	2011-12-29	Gou,X	ThelocaloriginofthetibetanpigandadditionalinsightsintotheoriginofAsianpigsJOURNALPLoSONE6(12),E28215(2011)
YNW022	HQ148549	Baoshan	Yunnan,Baoshan	2011-12-29	Gou,X	ThelocaloriginofthetibetanpigandadditionalinsightsintotheoriginofAsianpigsJOURNALPLoSONE6(12),E28215(2011)
YNW023	HQ148548	Baoshan	Yunnan,Baoshan	2011-12-29	Gou,X	ThelocaloriginofthetibetanpigandadditionalinsightsintotheoriginofAsianpigsJOURNALPLoSONE6(12),E28215(2011)
YNW024	HQ148547	Baoshan	Yunnan,Baoshan	2011-12-29	Gou,X	ThelocaloriginofthetibetanpigandadditionalinsightsintotheoriginofAsianpigsJOURNALPLoSONE6(12),E28215(2011)
YNW025	HQ148546	Baoshan	Yunnan,Baoshan	2011-12-29	Gou,X	ThelocaloriginofthetibetanpigandadditionalinsightsintotheoriginofAsianpigsJOURNALPLoSONE6(12),E28215(2011)
YNW026	HQ148545	Baoshan	Yunnan,Baoshan	2011-12-29	Gou,X	ThelocaloriginofthetibetanpigandadditionalinsightsintotheoriginofAsianpigsJOURNALPLoSONE6(12),E28215(2011)
YNW027	HQ148544	Baoshan	Yunnan,Baoshan	2011-12-29	Gou,X	ThelocaloriginofthetibetanpigandadditionalinsightsintotheoriginofAsianpigsJOURNALPLoSONE6(12),E28215(2011)
YNW028	HQ148543	Baoshan	Yunnan,Baoshan	2011-12-29	Gou,X	ThelocaloriginofthetibetanpigandadditionalinsightsintotheoriginofAsianpigsJOURNALPLoSONE6(12),E28215(2011)
YNW029	HQ148542	Baoshan	Yunnan,Baoshan	2011-12-29	Gou,X	ThelocaloriginofthetibetanpigandadditionalinsightsintotheoriginofAsianpigsJOURNALPLoSONE6(12),E28215(2011)
YNW030	HQ148541	Baoshan	Yunnan,Baoshan	2011-12-29	Gou,X	ThelocaloriginofthetibetanpigandadditionalinsightsintotheoriginofAsianpigsJOURNALPLoSONE6(12),E28215(2011)
YNW031	HQ148540	Baoshan	Yunnan,Baoshan	2011-12-29	Gou,X	ThelocaloriginofthetibetanpigandadditionalinsightsintotheoriginofAsianpigsJOURNALPLoSONE6(12),E28215(2011)
YNW032	HQ148539	Baoshan	Yunnan,Baoshan	2011-12-29	Gou,X	ThelocaloriginofthetibetanpigandadditionalinsightsintotheoriginofAsianpigsJOURNALPLoSONE6(12),E28215(2011)
YNW033	HQ148538	Baoshan	Yunnan,Baoshan	2011-12-29	Gou,X	ThelocaloriginofthetibetanpigandadditionalinsightsintotheoriginofAsianpigsJOURNALPLoSONE6(12),E28215(2011)
YNW034	HQ148537	Baoshan	Yunnan,Baoshan	2011-12-29	Gou,X	ThelocaloriginofthetibetanpigandadditionalinsightsintotheoriginofAsianpigsJOURNALPLoSONE6(12),E28215(2011)
YNW035	HQ148536	Baoshan	Yunnan,Baoshan	2011-12-29	Gou,X	ThelocaloriginofthetibetanpigandadditionalinsightsintotheoriginofAsianpigsJOURNALPLoSONE6(12),E28215(2011)
YNW036	HQ148535	Baoshan	Yunnan,Baoshan	2011-12-29	Gou,X	ThelocaloriginofthetibetanpigandadditionalinsightsintotheoriginofAsianpigsJOURNALPLoSONE6(12),E28215(2011)
YNW037	HQ148534	Baoshan	Yunnan,Baoshan	2011-12-29	Gou,X	ThelocaloriginofthetibetanpigandadditionalinsightsintotheoriginofAsianpigsJOURNALPLoSONE6(12),E28215(2011)
YNW038	HQ148533	Baoshan	Yunnan,Baoshan	2011-12-29	Gou,X	ThelocaloriginofthetibetanpigandadditionalinsightsintotheoriginofAsianpigsJOURNALPLoSONE6(12),E28215(2011)
YNW039	DQ496580	Mingguang	Yunnan	2007-11-23	Wu,G.S	PopulationphylogenomicanalysisofmitochondrialDNAinwildboarsanddomesticpigsrevealedmultipledomesticationeventsinEastAsiaGenomeBiol.8(11),R245(2007)
YNW040	DQ496579	Mingguang	Yunnan	2007-11-23	Wu,G.S	PopulationphylogenomicanalysisofmitochondrialDNAinwildboarsanddomesticpigsrevealedmultipledomesticationeventsinEastAsiaGenomeBiol.8(11),R245(2007)
YNW041	DQ496578	Mingguang	Yunnan	2007-11-23	Wu,G.S	PopulationphylogenomicanalysisofmitochondrialDNAinwildboarsanddomesticpigsrevealedmultipledomesticationeventsinEastAsiaGenomeBiol.8(11),R245(2007)
YNW042	DQ496577	Mingguang	Yunnan	2007-11-23	Wu,G.S	PopulationphylogenomicanalysisofmitochondrialDNAinwildboarsanddomesticpigsrevealedmultipledomesticationeventsinEastAsiaGenomeBiol.8(11),R245(2007)
YNW043	DQ496576	Mingguang	Yunnan	2007-11-23	Wu,G.S	PopulationphylogenomicanalysisofmitochondrialDNAinwildboarsanddomesticpigsrevealedmultipledomesticationeventsinEastAsiaGenomeBiol.8(11),R245(2007)
YNW044	DQ496575	Mingguang	Yunnan	2007-11-23	Wu,G.S	PopulationphylogenomicanalysisofmitochondrialDNAinwildboarsanddomesticpigsrevealedmultipledomesticationeventsinEastAsiaGenomeBiol.8(11),R245(2007)
YNW045	DQ496574	Mingguang	Yunnan	2007-11-23	Wu,G.S	PopulationphylogenomicanalysisofmitochondrialDNAinwildboarsanddomesticpigsrevealedmultipledomesticationeventsinEastAsiaGenomeBiol.8(11),R245(2007)
YNW046	DQ496573	Mingguang	Yunnan	2007-11-23	Wu,G.S	PopulationphylogenomicanalysisofmitochondrialDNAinwildboarsanddomesticpigsrevealedmultipledomesticationeventsinEastAsiaGenomeBiol.8(11),R245(2007)
YNW047	DQ496572	Mingguang	Yunnan	2007-11-23	Wu,G.S	PopulationphylogenomicanalysisofmitochondrialDNAinwildboarsanddomesticpigsrevealedmultipledomesticationeventsinEastAsiaGenomeBiol.8(11),R245(2007)
YNW048	DQ496553	Mingguang	Yunnan	2007-11-23	Wu,G.S	PopulationphylogenomicanalysisofmitochondrialDNAinwildboarsanddomesticpigsrevealedmultipledomesticationeventsinEastAsiaGenomeBiol.8(11),R245(2007)
YNW049	DQ496552	Mingguang	Yunnan	2007-11-23	Wu,G.S	PopulationphylogenomicanalysisofmitochondrialDNAinwildboarsanddomesticpigsrevealedmultipledomesticationeventsinEastAsiaGenomeBiol.8(11),R245(2007)
YNW050	DQ496551	Mingguang	Yunnan	2007-11-23	Wu,G.S	PopulationphylogenomicanalysisofmitochondrialDNAinwildboarsanddomesticpigsrevealedmultipledomesticationeventsinEastAsiaGenomeBiol.8(11),R245(2007)
YNW051	DQ496550	Mingguang	Yunnan	2007-11-23	Wu,G.S	PopulationphylogenomicanalysisofmitochondrialDNAinwildboarsanddomesticpigsrevealedmultipledomesticationeventsinEastAsiaGenomeBiol.8(11),R245(2007)
YNW052	DQ496549	Mingguang	Yunnan	2007-11-23	Wu,G.S	PopulationphylogenomicanalysisofmitochondrialDNAinwildboarsanddomesticpigsrevealedmultipledomesticationeventsinEastAsiaGenomeBiol.8(11),R245(2007)
YNW053	DQ496548	Mingguang	Yunnan	2007-11-23	Wu,G.S	PopulationphylogenomicanalysisofmitochondrialDNAinwildboarsanddomesticpigsrevealedmultipledomesticationeventsinEastAsiaGenomeBiol.8(11),R245(2007)
YNW054	DQ496423	Fugong	Yunnan	2007-11-23	Wu,G.S	PopulationphylogenomicanalysisofmitochondrialDNAinwildboarsanddomesticpigsrevealedmultipledomesticationeventsinEastAsiaGenomeBiol.8(11),R245(2007)
YNW055	HQ148532	Gaoligongshan	Yunnan,Nujiang	2011-12-29	Gou,X	ThelocaloriginofthetibetanpigandadditionalinsightsintotheoriginofAsianpigsJOURNALPLoSONE6(12),E28215(2011)
YNW056	HQ148531	Gaoligongshan	Yunnan,Nujiang	2011-12-29	Gou,X	ThelocaloriginofthetibetanpigandadditionalinsightsintotheoriginofAsianpigsJOURNALPLoSONE6(12),E28215(2011)
YNW057	HQ148530	Gaoligongshan	Yunnan,Nujiang	2011-12-29	Gou,X	ThelocaloriginofthetibetanpigandadditionalinsightsintotheoriginofAsianpigsJOURNALPLoSONE6(12),E28215(2011)
YNW058	HQ148529	Gaoligongshan	Yunnan,Nujiang	2011-12-29	Gou,X	ThelocaloriginofthetibetanpigandadditionalinsightsintotheoriginofAsianpigsJOURNALPLoSONE6(12),E28215(2011)
YNW059	HQ148528	Gaoligongshan	Yunnan,Nujiang	2011-12-29	Gou,X	ThelocaloriginofthetibetanpigandadditionalinsightsintotheoriginofAsianpigsJOURNALPLoSONE6(12),E28215(2011)
YNW060	HQ148527	Gaoligongshan	Yunnan,Nujiang	2011-12-29	Gou,X	ThelocaloriginofthetibetanpigandadditionalinsightsintotheoriginofAsianpigsJOURNALPLoSONE6(12),E28215(2011)
YNW061	HQ148526	Gaoligongshan	Yunnan,Nujiang	2011-12-29	Gou,X	ThelocaloriginofthetibetanpigandadditionalinsightsintotheoriginofAsianpigsJOURNALPLoSONE6(12),E28215(2011)
YNW062	HQ148525	Gaoligongshan	Yunnan,Nujiang	2011-12-29	Gou,X	ThelocaloriginofthetibetanpigandadditionalinsightsintotheoriginofAsianpigsJOURNALPLoSONE6(12),E28215(2011)
YNW063	HQ148524	Gaoligongshan	Yunnan,Nujiang	2011-12-29	Gou,X	ThelocaloriginofthetibetanpigandadditionalinsightsintotheoriginofAsianpigsJOURNALPLoSONE6(12),E28215(2011)
YNW064	HQ148523	Gaoligongshan	Yunnan,Nujiang	2011-12-29	Gou,X	ThelocaloriginofthetibetanpigandadditionalinsightsintotheoriginofAsianpigsJOURNALPLoSONE6(12),E28215(2011)
YNS001	GQ220329	Dahe		2009-06-03	Su,X.X	CompletesequenceandgeneorganizationoftheDahepigmitochondrialgenome
YNS002	DQ496363	Dahe	Yunnan	2007-11-23	Wu,G.S	PopulationphylogenomicanalysisofmitochondrialDNAinwildboarsanddomesticpigsrevealedmultipledomesticationeventsinEastAsiaGenomeBiol.8(11),R245(2007)
YNS003	DQ496362	Dahe	Yunnan	2007-11-23	Wu,G.S	PopulationphylogenomicanalysisofmitochondrialDNAinwildboarsanddomesticpigsrevealedmultipledomesticationeventsinEastAsiaGenomeBiol.8(11),R245(2007)
YNS004	DQ496361	Dahe	Yunnan	2007-11-23	Wu,G.S	PopulationphylogenomicanalysisofmitochondrialDNAinwildboarsanddomesticpigsrevealedmultipledomesticationeventsinEastAsiaGenomeBiol.8(11),R245(2007)
YNS005	DQ496360	Dahe	Yunnan	2007-11-23	Wu,G.S	PopulationphylogenomicanalysisofmitochondrialDNAinwildboarsanddomesticpigsrevealedmultipledomesticationeventsinEastAsiaGenomeBiol.8(11),R245(2007)
YNS006	DQ496359	Dahe	Yunnan	2007-11-23	Wu,G.S	PopulationphylogenomicanalysisofmitochondrialDNAinwildboarsanddomesticpigsrevealedmultipledomesticationeventsinEastAsiaGenomeBiol.8(11),R245(2007)
YNS007	DQ496358	Dahe	Yunnan	2007-11-23	Wu,G.S	PopulationphylogenomicanalysisofmitochondrialDNAinwildboarsanddomesticpigsrevealedmultipledomesticationeventsinEastAsiaGenomeBiol.8(11),R245(2007)
YNS008	DQ496461	Dahe	Yunnan	2007-11-23	Wu,G.S	PopulationphylogenomicanalysisofmitochondrialDNAinwildboarsanddomesticpigsrevealedmultipledomesticationeventsinEastAsiaGenomeBiol.8(11),R245(2007)
YNS009	AF486869	Diannanxiao’er	Yunnan	2004-01-20	Yang,J	Geneticdiversitypresentwithinthenear-completemtDNAgenomeof17breedsofindigenousChinesepigs
YNS010	DQ496391	Diannanxiao’er	Yunnan	2007-11-23	Wu,G.S	PopulationphylogenomicanalysisofmitochondrialDNAinwildboarsanddomesticpigsrevealedmultipledomesticationeventsinEastAsiaGenomeBiol.8(11),R245(2007)
YNS011	DQ496390	Diannanxiao’er	Yunnan	2007-11-23	Wu,G.S	PopulationphylogenomicanalysisofmitochondrialDNAinwildboarsanddomesticpigsrevealedmultipledomesticationeventsinEastAsiaGenomeBiol.8(11),R245(2007)
YNS012	DQ496389	Diannanxiao’er	Yunnan	2007-11-23	Wu,G.S	PopulationphylogenomicanalysisofmitochondrialDNAinwildboarsanddomesticpigsrevealedmultipledomesticationeventsinEastAsiaGenomeBiol.8(11),R245(2007)
YNS013	DQ496388	Diannanxiao’er	Yunnan	2007-11-23	Wu,G.S	PopulationphylogenomicanalysisofmitochondrialDNAinwildboarsanddomesticpigsrevealedmultipledomesticationeventsinEastAsiaGenomeBiol.8(11),R245(2007)
YNS014	DQ496387	Diannanxiao’er	Yunnan	2007-11-23	Wu,G.S	PopulationphylogenomicanalysisofmitochondrialDNAinwildboarsanddomesticpigsrevealedmultipledomesticationeventsinEastAsiaGenomeBiol.8(11),R245(2007)
YNS015	DQ496386	Diannanxiao’er	Yunnan	2007-11-23	Wu,G.S	PopulationphylogenomicanalysisofmitochondrialDNAinwildboarsanddomesticpigsrevealedmultipledomesticationeventsinEastAsiaGenomeBiol.8(11),R245(2007)
YNS016	DQ496385	Diannanxiao’er	Yunnan	2007-11-23	Wu,G.S	PopulationphylogenomicanalysisofmitochondrialDNAinwildboarsanddomesticpigsrevealedmultipledomesticationeventsinEastAsiaGenomeBiol.8(11),R245(2007)
YNS017	DQ496384	Diannanxiao’er	Yunnan	2007-11-23	Wu,G.S	PopulationphylogenomicanalysisofmitochondrialDNAinwildboarsanddomesticpigsrevealedmultipledomesticationeventsinEastAsiaGenomeBiol.8(11),R245(2007)
YNS018	DQ496383	Diannanxiao’er	Yunnan	2007-11-23	Wu,G.S	PopulationphylogenomicanalysisofmitochondrialDNAinwildboarsanddomesticpigsrevealedmultipledomesticationeventsinEastAsiaGenomeBiol.8(11),R245(2007)
YNS019	DQ496382	Diannanxiao’er	Yunnan	2007-11-23	Wu,G.S	PopulationphylogenomicanalysisofmitochondrialDNAinwildboarsanddomesticpigsrevealedmultipledomesticationeventsinEastAsiaGenomeBiol.8(11),R245(2007)
YNS020	DQ496381	Diannanxiao’er	Yunnan	2007-11-23	Wu,G.S	PopulationphylogenomicanalysisofmitochondrialDNAinwildboarsanddomesticpigsrevealedmultipledomesticationeventsinEastAsiaGenomeBiol.8(11),R245(2007)
YNS021	DQ496380	Diannanxiao’er	Yunnan	2007-11-23	Wu,G.S	PopulationphylogenomicanalysisofmitochondrialDNAinwildboarsanddomesticpigsrevealedmultipledomesticationeventsinEastAsiaGenomeBiol.8(11),R245(2007)
YNS022	DQ496379	Diannanxiao’er	Yunnan	2007-11-23	Wu,G.S	PopulationphylogenomicanalysisofmitochondrialDNAinwildboarsanddomesticpigsrevealedmultipledomesticationeventsinEastAsiaGenomeBiol.8(11),R245(2007)
YNS023	DQ496378	Diannanxiao’er	Yunnan	2007-11-23	Wu,G.S	PopulationphylogenomicanalysisofmitochondrialDNAinwildboarsanddomesticpigsrevealedmultipledomesticationeventsinEastAsiaGenomeBiol.8(11),R245(2007)
YNS024	DQ496377	Diannanxiao’er	Yunnan	2007-11-23	Wu,G.S	PopulationphylogenomicanalysisofmitochondrialDNAinwildboarsanddomesticpigsrevealedmultipledomesticationeventsinEastAsiaGenomeBiol.8(11),R245(2007)
YNS025	DQ496376	Diannanxiao’er	Yunnan	2007-11-23	Wu,G.S	PopulationphylogenomicanalysisofmitochondrialDNAinwildboarsanddomesticpigsrevealedmultipledomesticationeventsinEastAsiaGenomeBiol.8(11),R245(2007)
YNS026	DQ496375	Diannanxiao’er	Yunnan	2007-11-23	Wu,G.S	PopulationphylogenomicanalysisofmitochondrialDNAinwildboarsanddomesticpigsrevealedmultipledomesticationeventsinEastAsiaGenomeBiol.8(11),R245(2007)
YNS027	DQ496374	Diannanxiao’er	Yunnan	2007-11-23	Wu,G.S	PopulationphylogenomicanalysisofmitochondrialDNAinwildboarsanddomesticpigsrevealedmultipledomesticationeventsinEastAsiaGenomeBiol.8(11),R245(2007)
YNS028	DQ496373	Diannanxiao’er	Yunnan	2007-11-23	Wu,G.S	PopulationphylogenomicanalysisofmitochondrialDNAinwildboarsanddomesticpigsrevealedmultipledomesticationeventsinEastAsiaGenomeBiol.8(11),R245(2007)
YNS029	DQ496372	Diannanxiao’er	Yunnan	2007-11-23	Wu,G.S	PopulationphylogenomicanalysisofmitochondrialDNAinwildboarsanddomesticpigsrevealedmultipledomesticationeventsinEastAsiaGenomeBiol.8(11),R245(2007)
YNS030	DQ496371	Diannanxiao’er	Yunnan	2007-11-23	Wu,G.S	PopulationphylogenomicanalysisofmitochondrialDNAinwildboarsanddomesticpigsrevealedmultipledomesticationeventsinEastAsiaGenomeBiol.8(11),R245(2007)
YNS031	DQ496370	Diannanxiao’er	Yunnan	2007-11-23	Wu,G.S	PopulationphylogenomicanalysisofmitochondrialDNAinwildboarsanddomesticpigsrevealedmultipledomesticationeventsinEastAsiaGenomeBiol.8(11),R245(2007)
YNS032	DQ496369	Diannanxiao’er	Yunnan	2007-11-23	Wu,G.S	PopulationphylogenomicanalysisofmitochondrialDNAinwildboarsanddomesticpigsrevealedmultipledomesticationeventsinEastAsiaGenomeBiol.8(11),R245(2007)
YNS033	DQ496368	Diannanxiao’er	Yunnan	2007-11-23	Wu,G.S	PopulationphylogenomicanalysisofmitochondrialDNAinwildboarsanddomesticpigsrevealedmultipledomesticationeventsinEastAsiaGenomeBiol.8(11),R245(2007)
YNS034	DQ496367	Diannanxiao’er	Yunnan	2007-11-23	Wu,G.S	PopulationphylogenomicanalysisofmitochondrialDNAinwildboarsanddomesticpigsrevealedmultipledomesticationeventsinEastAsiaGenomeBiol.8(11),R245(2007)
YNS035	DQ496366	Diannanxiao’er	Yunnan	2007-11-23	Wu,G.S	PopulationphylogenomicanalysisofmitochondrialDNAinwildboarsanddomesticpigsrevealedmultipledomesticationeventsinEastAsiaGenomeBiol.8(11),R245(2007)
YNS036	DQ496365	Diannanxiao’er	Yunnan	2007-11-23	Wu,G.S	PopulationphylogenomicanalysisofmitochondrialDNAinwildboarsanddomesticpigsrevealedmultipledomesticationeventsinEastAsiaGenomeBiol.8(11),R245(2007)
YNS037	DQ496308	Diannanxiao’er	Yunnan	2007-11-23	Wu,G.S	PopulationphylogenomicanalysisofmitochondrialDNAinwildboarsanddomesticpigsrevealedmultipledomesticationeventsinEastAsiaGenomeBiol.8(11),R245(2007)
YNS038	DQ496307	Diannanxiao’er	Yunnan	2007-11-23	Wu,G.S	PopulationphylogenomicanalysisofmitochondrialDNAinwildboarsanddomesticpigsrevealedmultipledomesticationeventsinEastAsiaGenomeBiol.8(11),R245(2007)
YNS039	DQ496306	Diannanxiao’er	Yunnan	2007-11-23	Wu,G.S	PopulationphylogenomicanalysisofmitochondrialDNAinwildboarsanddomesticpigsrevealedmultipledomesticationeventsinEastAsiaGenomeBiol.8(11),R245(2007)
YNS040	DQ496305	Diannanxiao’er	Yunnan	2007-11-23	Wu,G.S	PopulationphylogenomicanalysisofmitochondrialDNAinwildboarsanddomesticpigsrevealedmultipledomesticationeventsinEastAsiaGenomeBiol.8(11),R245(2007)
YNS041	DQ496304	Diannanxiao’er	Yunnan	2007-11-23	Wu,G.S	PopulationphylogenomicanalysisofmitochondrialDNAinwildboarsanddomesticpigsrevealedmultipledomesticationeventsinEastAsiaGenomeBiol.8(11),R245(2007)
YNS042	DQ496303	Diannanxiao’er	Yunnan	2007-11-23	Wu,G.S	PopulationphylogenomicanalysisofmitochondrialDNAinwildboarsanddomesticpigsrevealedmultipledomesticationeventsinEastAsiaGenomeBiol.8(11),R245(2007)
YNS043	HQ148516	Diannanxiao’er	Yunnan,Banna	2011-12-29	Gou,X	ThelocaloriginofthetibetanpigandadditionalinsightsintotheoriginofAsianpigsJOURNALPLoSONE6(12),E28215(2011)
YNS044	HQ148515	Diannanxiao’er	Yunnan,Banna	2011-12-29	Gou,X	ThelocaloriginofthetibetanpigandadditionalinsightsintotheoriginofAsianpigsJOURNALPLoSONE6(12),E28215(2011)
YNS045	HQ148514	Diannanxiao’er	Yunnan,Banna	2011-12-29	Gou,X	ThelocaloriginofthetibetanpigandadditionalinsightsintotheoriginofAsianpigsJOURNALPLoSONE6(12),E28215(2011)
YNS046	HQ148513	Diannanxiao’er	Yunnan,Banna	2011-12-29	Gou,X	ThelocaloriginofthetibetanpigandadditionalinsightsintotheoriginofAsianpigsJOURNALPLoSONE6(12),E28215(2011)
YNS047	HQ148512	Diannanxiao’er	Yunnan,Banna	2011-12-29	Gou,X	ThelocaloriginofthetibetanpigandadditionalinsightsintotheoriginofAsianpigsJOURNALPLoSONE6(12),E28215(2011)
YNS048	HQ148511	Diannanxiao’er	Yunnan,Banna	2011-12-29	Gou,X	ThelocaloriginofthetibetanpigandadditionalinsightsintotheoriginofAsianpigsJOURNALPLoSONE6(12),E28215(2011)
YNS049	HQ148510	Diannanxiao’er	Yunnan,Banna	2011-12-29	Gou,X	ThelocaloriginofthetibetanpigandadditionalinsightsintotheoriginofAsianpigsJOURNALPLoSONE6(12),E28215(2011)
YNS050	HQ148509	Diannanxiao’er	Yunnan,Banna	2011-12-29	Gou,X	ThelocaloriginofthetibetanpigandadditionalinsightsintotheoriginofAsianpigsJOURNALPLoSONE6(12),E28215(2011)
YNS051	HQ148508	Diannanxiao’er	Yunnan,Banna	2011-12-29	Gou,X	ThelocaloriginofthetibetanpigandadditionalinsightsintotheoriginofAsianpigsJOURNALPLoSONE6(12),E28215(2011)
YNS052	HQ148507	Diannanxiao’er	Yunnan,Banna	2011-12-29	Gou,X	ThelocaloriginofthetibetanpigandadditionalinsightsintotheoriginofAsianpigsJOURNALPLoSONE6(12),E28215(2011)
YNS053	HQ148506	Diannanxiao’er	Yunnan,Banna	2011-12-29	Gou,X	ThelocaloriginofthetibetanpigandadditionalinsightsintotheoriginofAsianpigsJOURNALPLoSONE6(12),E28215(2011)
YNS054	HQ148505	Diannanxiao’er	Yunnan,Banna	2011-12-29	Gou,X	ThelocaloriginofthetibetanpigandadditionalinsightsintotheoriginofAsianpigsJOURNALPLoSONE6(12),E28215(2011)
YNS055	HQ148504	Diannanxiao’er	Yunnan,Banna	2011-12-29	Gou,X	ThelocaloriginofthetibetanpigandadditionalinsightsintotheoriginofAsianpigsJOURNALPLoSONE6(12),E28215(2011)
YNS056	HQ148503	Diannanxiao’er	Yunnan,Banna	2011-12-29	Gou,X	ThelocaloriginofthetibetanpigandadditionalinsightsintotheoriginofAsianpigsJOURNALPLoSONE6(12),E28215(2011)
YNS057	HQ148502	Diannanxiao’er	Yunnan,Banna	2011-12-29	Gou,X	ThelocaloriginofthetibetanpigandadditionalinsightsintotheoriginofAsianpigsJOURNALPLoSONE6(12),E28215(2011)
YNS058	HQ148501	Diannanxiao’er	Yunnan,Banna	2011-12-29	Gou,X	ThelocaloriginofthetibetanpigandadditionalinsightsintotheoriginofAsianpigsJOURNALPLoSONE6(12),E28215(2011)
YNS059	HQ148500	Diannanxiao’er	Yunnan,Banna	2011-12-29	Gou,X	ThelocaloriginofthetibetanpigandadditionalinsightsintotheoriginofAsianpigsJOURNALPLoSONE6(12),E28215(2011)
YNS060	HQ148499	Diannanxiao’er	Yunnan,Banna	2011-12-29	Gou,X	ThelocaloriginofthetibetanpigandadditionalinsightsintotheoriginofAsianpigsJOURNALPLoSONE6(12),E28215(2011)
YNS061	HQ148498	Diannanxiao’er	Yunnan,Banna	2011-12-29	Gou,X	ThelocaloriginofthetibetanpigandadditionalinsightsintotheoriginofAsianpigsJOURNALPLoSONE6(12),E28215(2011)
YNS062	HQ148497	Diannanxiao’er	Yunnan,Banna	2011-12-29	Gou,X	ThelocaloriginofthetibetanpigandadditionalinsightsintotheoriginofAsianpigsJOURNALPLoSONE6(12),E28215(2011)
YNS063	HQ148496	Diannanxiao’er	Yunnan,Banna	2011-12-29	Gou,X	ThelocaloriginofthetibetanpigandadditionalinsightsintotheoriginofAsianpigsJOURNALPLoSONE6(12),E28215(2011)
YNS064	HQ148495	Diannanxiao’er	Yunnan,Banna	2011-12-29	Gou,X	ThelocaloriginofthetibetanpigandadditionalinsightsintotheoriginofAsianpigsJOURNALPLoSONE6(12),E28215(2011)
YNS065	HQ148494	Diannanxiao’er	Yunnan,Banna	2011-12-29	Gou,X	ThelocaloriginofthetibetanpigandadditionalinsightsintotheoriginofAsianpigsJOURNALPLoSONE6(12),E28215(2011)
YNS066	HQ148493	Diannanxiao’er	Yunnan,Banna	2011-12-29	Gou,X	ThelocaloriginofthetibetanpigandadditionalinsightsintotheoriginofAsianpigsJOURNALPLoSONE6(12),E28215(2011)
YNS067	HQ148492	Diannanxiao’er	Yunnan,Banna	2011-12-29	Gou,X	ThelocaloriginofthetibetanpigandadditionalinsightsintotheoriginofAsianpigsJOURNALPLoSONE6(12),E28215(2011)
YNS068	HQ148491	Diannanxiao’er	Yunnan,Banna	2011-12-29	Gou,X	ThelocaloriginofthetibetanpigandadditionalinsightsintotheoriginofAsianpigsJOURNALPLoSONE6(12),E28215(2011)
YNE001	EF545574	saba	YunnanSaba	2007-12-13	Wu,G.S	PopulationphylogenomicanalysisofmitochondrialDNAinwildboarsanddomesticpigsrevealedmultipledomesticationeventsinEastAsia JOURNALGenomeBiol.8(11),R245(2007)
YNE002	EF545567	saba	YunnanSaba	2007-12-13	Wu,G.S	PopulationphylogenomicanalysisofmitochondrialDNAinwildboarsanddomesticpigsrevealedmultipledomesticationeventsinEastAsia JOURNALGenomeBiol.8(11),R245(2007)
YNE003	DQ496692	Saba	Yunnan	2007-11-23	Wu,G.S	PopulationphylogenomicanalysisofmitochondrialDNAinwildboarsanddomesticpigsrevealedmultipledomesticationeventsinEastAsiaGenomeBiol.8(11),R245(2007)
YNE004	DQ496691	Saba	Yunnan	2007-11-23	Wu,G.S	PopulationphylogenomicanalysisofmitochondrialDNAinwildboarsanddomesticpigsrevealedmultipledomesticationeventsinEastAsiaGenomeBiol.8(11),R245(2007)
YNE005	DQ496690	Saba	Yunnan	2007-11-23	Wu,G.S	PopulationphylogenomicanalysisofmitochondrialDNAinwildboarsanddomesticpigsrevealedmultipledomesticationeventsinEastAsiaGenomeBiol.8(11),R245(2007)
YNE006	DQ496689	Saba	Yunnan	2007-11-23	Wu,G.S	PopulationphylogenomicanalysisofmitochondrialDNAinwildboarsanddomesticpigsrevealedmultipledomesticationeventsinEastAsiaGenomeBiol.8(11),R245(2007)
YNE007	DQ496688	Saba	Yunnan	2007-11-23	Wu,G.S	PopulationphylogenomicanalysisofmitochondrialDNAinwildboarsanddomesticpigsrevealedmultipledomesticationeventsinEastAsiaGenomeBiol.8(11),R245(2007)
YNE008	DQ496687	Saba	Yunnan	2007-11-23	Wu,G.S	PopulationphylogenomicanalysisofmitochondrialDNAinwildboarsanddomesticpigsrevealedmultipledomesticationeventsinEastAsiaGenomeBiol.8(11),R245(2007)
YNE009	DQ496686	Saba	Yunnan	2007-11-23	Wu,G.S	PopulationphylogenomicanalysisofmitochondrialDNAinwildboarsanddomesticpigsrevealedmultipledomesticationeventsinEastAsiaGenomeBiol.8(11),R245(2007)
YNE010	DQ496685	Saba	Yunnan	2007-11-23	Wu,G.S	PopulationphylogenomicanalysisofmitochondrialDNAinwildboarsanddomesticpigsrevealedmultipledomesticationeventsinEastAsiaGenomeBiol.8(11),R245(2007)
YNE011	DQ496684	Saba	Yunnan	2007-11-23	Wu,G.S	PopulationphylogenomicanalysisofmitochondrialDNAinwildboarsanddomesticpigsrevealedmultipledomesticationeventsinEastAsiaGenomeBiol.8(11),R245(2007)
YNE012	DQ496683	Saba	Yunnan	2007-11-23	Wu,G.S	PopulationphylogenomicanalysisofmitochondrialDNAinwildboarsanddomesticpigsrevealedmultipledomesticationeventsinEastAsiaGenomeBiol.8(11),R245(2007)
YNE013	DQ496682	Saba	Yunnan	2007-11-23	Wu,G.S	PopulationphylogenomicanalysisofmitochondrialDNAinwildboarsanddomesticpigsrevealedmultipledomesticationeventsinEastAsiaGenomeBiol.8(11),R245(2007)
YNE014	DQ496681	Saba	Yunnan	2007-11-23	Wu,G.S	PopulationphylogenomicanalysisofmitochondrialDNAinwildboarsanddomesticpigsrevealedmultipledomesticationeventsinEastAsiaGenomeBiol.8(11),R245(2007)
YNE015	DQ496680	Saba	Yunnan	2007-11-23	Wu,G.S	PopulationphylogenomicanalysisofmitochondrialDNAinwildboarsanddomesticpigsrevealedmultipledomesticationeventsinEastAsiaGenomeBiol.8(11),R245(2007)
YNE016	DQ496679	Saba	Yunnan	2007-11-23	Wu,G.S	PopulationphylogenomicanalysisofmitochondrialDNAinwildboarsanddomesticpigsrevealedmultipledomesticationeventsinEastAsiaGenomeBiol.8(11),R245(2007)
YNE017	DQ496678	Saba	Yunnan	2007-11-23	Wu,G.S	PopulationphylogenomicanalysisofmitochondrialDNAinwildboarsanddomesticpigsrevealedmultipledomesticationeventsinEastAsiaGenomeBiol.8(11),R245(2007)
YNE018	DQ496677	Saba	Yunnan	2007-11-23	Wu,G.S	PopulationphylogenomicanalysisofmitochondrialDNAinwildboarsanddomesticpigsrevealedmultipledomesticationeventsinEastAsiaGenomeBiol.8(11),R245(2007)
YNE019	DQ496676	Saba	Yunnan	2007-11-23	Wu,G.S	PopulationphylogenomicanalysisofmitochondrialDNAinwildboarsanddomesticpigsrevealedmultipledomesticationeventsinEastAsiaGenomeBiol.8(11),R245(2007)
YNE020	DQ496675	Saba	Yunnan	2007-11-23	Wu,G.S	PopulationphylogenomicanalysisofmitochondrialDNAinwildboarsanddomesticpigsrevealedmultipledomesticationeventsinEastAsiaGenomeBiol.8(11),R245(2007)
YNE021	DQ496674	Saba	Yunnan	2007-11-23	Wu,G.S	PopulationphylogenomicanalysisofmitochondrialDNAinwildboarsanddomesticpigsrevealedmultipledomesticationeventsinEastAsiaGenomeBiol.8(11),R245(2007)
YNE022	DQ496673	Saba	Yunnan	2007-11-23	Wu,G.S	PopulationphylogenomicanalysisofmitochondrialDNAinwildboarsanddomesticpigsrevealedmultipledomesticationeventsinEastAsiaGenomeBiol.8(11),R245(2007)
YNE023	DQ496672	Saba	Yunnan	2007-11-23	Wu,G.S	PopulationphylogenomicanalysisofmitochondrialDNAinwildboarsanddomesticpigsrevealedmultipledomesticationeventsinEastAsiaGenomeBiol.8(11),R245(2007)
YNE024	DQ496671	Saba	Yunnan	2007-11-23	Wu,G.S	PopulationphylogenomicanalysisofmitochondrialDNAinwildboarsanddomesticpigsrevealedmultipledomesticationeventsinEastAsiaGenomeBiol.8(11),R245(2007)
YNE025	DQ496670	Saba	Yunnan	2007-11-23	Wu,G.S	PopulationphylogenomicanalysisofmitochondrialDNAinwildboarsanddomesticpigsrevealedmultipledomesticationeventsinEastAsiaGenomeBiol.8(11),R245(2007)
YNE026	DQ496669	Saba	Yunnan	2007-11-23	Wu,G.S	PopulationphylogenomicanalysisofmitochondrialDNAinwildboarsanddomesticpigsrevealedmultipledomesticationeventsinEastAsiaGenomeBiol.8(11),R245(2007)
YNE027	DQ496668	Saba	Yunnan	2007-11-23	Wu,G.S	PopulationphylogenomicanalysisofmitochondrialDNAinwildboarsanddomesticpigsrevealedmultipledomesticationeventsinEastAsiaGenomeBiol.8(11),R245(2007)
YNE028	DQ496667	Saba	Yunnan	2007-11-23	Wu,G.S	PopulationphylogenomicanalysisofmitochondrialDNAinwildboarsanddomesticpigsrevealedmultipledomesticationeventsinEastAsiaGenomeBiol.8(11),R245(2007)
YNE029	DQ496666	Saba	Yunnan	2007-11-23	Wu,G.S	PopulationphylogenomicanalysisofmitochondrialDNAinwildboarsanddomesticpigsrevealedmultipledomesticationeventsinEastAsiaGenomeBiol.8(11),R245(2007)
YNE030	DQ496665	Saba	Yunnan	2007-11-23	Wu,G.S	PopulationphylogenomicanalysisofmitochondrialDNAinwildboarsanddomesticpigsrevealedmultipledomesticationeventsinEastAsiaGenomeBiol.8(11),R245(2007)
YNE031	DQ496664	Saba	Yunnan	2007-11-23	Wu,G.S	PopulationphylogenomicanalysisofmitochondrialDNAinwildboarsanddomesticpigsrevealedmultipledomesticationeventsinEastAsiaGenomeBiol.8(11),R245(2007)
YNE032	DQ496663	Saba	Yunnan	2007-11-23	Wu,G.S	PopulationphylogenomicanalysisofmitochondrialDNAinwildboarsanddomesticpigsrevealedmultipledomesticationeventsinEastAsiaGenomeBiol.8(11),R245(2007)
YNE033	DQ496662	Saba	Yunnan	2007-11-23	Wu,G.S	PopulationphylogenomicanalysisofmitochondrialDNAinwildboarsanddomesticpigsrevealedmultipledomesticationeventsinEastAsiaGenomeBiol.8(11),R245(2007)
YNE034	DQ496661	Saba	Yunnan	2007-11-23	Wu,G.S	PopulationphylogenomicanalysisofmitochondrialDNAinwildboarsanddomesticpigsrevealedmultipledomesticationeventsinEastAsiaGenomeBiol.8(11),R245(2007)
YNE035	DQ496660	Saba	Yunnan	2007-11-23	Wu,G.S	PopulationphylogenomicanalysisofmitochondrialDNAinwildboarsanddomesticpigsrevealedmultipledomesticationeventsinEastAsiaGenomeBiol.8(11),R245(2007)
YNE036	DQ496659	Saba	Yunnan	2007-11-23	Wu,G.S	PopulationphylogenomicanalysisofmitochondrialDNAinwildboarsanddomesticpigsrevealedmultipledomesticationeventsinEastAsiaGenomeBiol.8(11),R245(2007)
YNE037	DQ496658	Saba	Yunnan	2007-11-23	Wu,G.S	PopulationphylogenomicanalysisofmitochondrialDNAinwildboarsanddomesticpigsrevealedmultipledomesticationeventsinEastAsiaGenomeBiol.8(11),R245(2007)
YNE038	DQ496657	Saba	Yunnan	2007-11-23	Wu,G.S	PopulationphylogenomicanalysisofmitochondrialDNAinwildboarsanddomesticpigsrevealedmultipledomesticationeventsinEastAsiaGenomeBiol.8(11),R245(2007)
YNE039	DQ496656	Saba	Yunnan	2007-11-23	Wu,G.S	PopulationphylogenomicanalysisofmitochondrialDNAinwildboarsanddomesticpigsrevealedmultipledomesticationeventsinEastAsiaGenomeBiol.8(11),R245(2007)
YNE040	DQ496655	Saba	Yunnan	2007-11-23	Wu,G.S	PopulationphylogenomicanalysisofmitochondrialDNAinwildboarsanddomesticpigsrevealedmultipledomesticationeventsinEastAsiaGenomeBiol.8(11),R245(2007)
YNE041	HQ148490	Saba	Yunnan,Chuxiong	2011-12-29	Gou,X	ThelocaloriginofthetibetanpigandadditionalinsightsintotheoriginofAsianpigsJOURNALPLoSONE6(12),E28215(2011)
YNE042	HQ148489	Saba	Yunnan,Chuxiong	2011-12-29	Gou,X	ThelocaloriginofthetibetanpigandadditionalinsightsintotheoriginofAsianpigsJOURNALPLoSONE6(12),E28215(2011)
YNE043	HQ148488	Saba	Yunnan,Chuxiong	2011-12-29	Gou,X	ThelocaloriginofthetibetanpigandadditionalinsightsintotheoriginofAsianpigsJOURNALPLoSONE6(12),E28215(2011)
YNE044	HQ148487	Saba	Yunnan,Chuxiong	2011-12-29	Gou,X	ThelocaloriginofthetibetanpigandadditionalinsightsintotheoriginofAsianpigsJOURNALPLoSONE6(12),E28215(2011)
YNE045	HQ148486	Saba	Yunnan,Chuxiong	2011-12-29	Gou,X	ThelocaloriginofthetibetanpigandadditionalinsightsintotheoriginofAsianpigsJOURNALPLoSONE6(12),E28215(2011)
YNE046	HQ148485	Saba	Yunnan,Chuxiong	2011-12-29	Gou,X	ThelocaloriginofthetibetanpigandadditionalinsightsintotheoriginofAsianpigsJOURNALPLoSONE6(12),E28215(2011)
YNE047	HQ148484	Saba	Yunnan,Chuxiong	2011-12-29	Gou,X	ThelocaloriginofthetibetanpigandadditionalinsightsintotheoriginofAsianpigsJOURNALPLoSONE6(12),E28215(2011)
YNE048	HQ148483	Saba	Yunnan,Chuxiong	2011-12-29	Gou,X	ThelocaloriginofthetibetanpigandadditionalinsightsintotheoriginofAsianpigsJOURNALPLoSONE6(12),E28215(2011)
YNE049	HQ148482	Saba	Yunnan,Chuxiong	2011-12-29	Gou,X	ThelocaloriginofthetibetanpigandadditionalinsightsintotheoriginofAsianpigsJOURNALPLoSONE6(12),E28215(2011)
YNE050	HQ148481	Saba	Yunnan,Chuxiong	2011-12-29	Gou,X	ThelocaloriginofthetibetanpigandadditionalinsightsintotheoriginofAsianpigsJOURNALPLoSONE6(12),E28215(2011)
YNE051	HQ148480	Saba	Yunnan,Chuxiong	2011-12-29	Gou,X	ThelocaloriginofthetibetanpigandadditionalinsightsintotheoriginofAsianpigsJOURNALPLoSONE6(12),E28215(2011)
YNE052	HQ148479	Saba	Yunnan,Chuxiong	2011-12-29	Gou,X	ThelocaloriginofthetibetanpigandadditionalinsightsintotheoriginofAsianpigsJOURNALPLoSONE6(12),E28215(2011)
YNE053	HQ148478	Saba	Yunnan,Chuxiong	2011-12-29	Gou,X	ThelocaloriginofthetibetanpigandadditionalinsightsintotheoriginofAsianpigsJOURNALPLoSONE6(12),E28215(2011)
YNE054	HQ148477	Saba	Yunnan,Chuxiong	2011-12-29	Gou,X	ThelocaloriginofthetibetanpigandadditionalinsightsintotheoriginofAsianpigsJOURNALPLoSONE6(12),E28215(2011)
YNE055	HQ148476	Saba	Yunnan,Chuxiong	2011-12-29	Gou,X	ThelocaloriginofthetibetanpigandadditionalinsightsintotheoriginofAsianpigsJOURNALPLoSONE6(12),E28215(2011)
YNE056	HQ148475	Saba	Yunnan,Chuxiong	2011-12-29	Gou,X	ThelocaloriginofthetibetanpigandadditionalinsightsintotheoriginofAsianpigsJOURNALPLoSONE6(12),E28215(2011)
YNE057	HQ148474	Saba	Yunnan,Chuxiong	2011-12-29	Gou,X	ThelocaloriginofthetibetanpigandadditionalinsightsintotheoriginofAsianpigsJOURNALPLoSONE6(12),E28215(2011)
YNE058	HQ148473	Saba	Yunnan,Chuxiong	2011-12-29	Gou,X	ThelocaloriginofthetibetanpigandadditionalinsightsintotheoriginofAsianpigsJOURNALPLoSONE6(12),E28215(2011)
YNE059	HQ148472	Saba	Yunnan,Chuxiong	2011-12-29	Gou,X	ThelocaloriginofthetibetanpigandadditionalinsightsintotheoriginofAsianpigsJOURNALPLoSONE6(12),E28215(2011)
YNE060	HQ148471	Saba	Yunnan,Chuxiong	2011-12-29	Gou,X	ThelocaloriginofthetibetanpigandadditionalinsightsintotheoriginofAsianpigsJOURNALPLoSONE6(12),E28215(2011)
YNE061	HQ148470	Saba	Yunnan,Chuxiong	2011-12-29	Gou,X	ThelocaloriginofthetibetanpigandadditionalinsightsintotheoriginofAsianpigsJOURNALPLoSONE6(12),E28215(2011)
YNE062	HQ148469	Saba	Yunnan,Chuxiong	2011-12-29	Gou,X	ThelocaloriginofthetibetanpigandadditionalinsightsintotheoriginofAsianpigsJOURNALPLoSONE6(12),E28215(2011)
YNE063	HQ148468	Saba	Yunnan,Chuxiong	2011-12-29	Gou,X	ThelocaloriginofthetibetanpigandadditionalinsightsintotheoriginofAsianpigsJOURNALPLoSONE6(12),E28215(2011)
YNE064	HQ148467	Saba	Yunnan,Chuxiong	2011-12-29	Gou,X	ThelocaloriginofthetibetanpigandadditionalinsightsintotheoriginofAsianpigsJOURNALPLoSONE6(12),E28215(2011)
YNE065	HQ148466	Saba	Yunnan,Chuxiong	2011-12-29	Gou,X	ThelocaloriginofthetibetanpigandadditionalinsightsintotheoriginofAsianpigsJOURNALPLoSONE6(12),E28215(2011)
YNE066	HQ148465	Saba	Yunnan,Chuxiong	2011-12-29	Gou,X	ThelocaloriginofthetibetanpigandadditionalinsightsintotheoriginofAsianpigsJOURNALPLoSONE6(12),E28215(2011)
YNE067	HQ148464	Saba	Yunnan,Chuxiong	2011-12-29	Gou,X	ThelocaloriginofthetibetanpigandadditionalinsightsintotheoriginofAsianpigsJOURNALPLoSONE6(12),E28215(2011)
YNE068	HQ148463	Saba	Yunnan,Chuxiong	2011-12-29	Gou,X	ThelocaloriginofthetibetanpigandadditionalinsightsintotheoriginofAsianpigsJOURNALPLoSONE6(12),E28215(2011)
YNE069	HQ148462	Saba	Yunnan,Chuxiong	2011-12-29	Gou,X	ThelocaloriginofthetibetanpigandadditionalinsightsintotheoriginofAsianpigsJOURNALPLoSONE6(12),E28215(2011)
YNE070	HQ148461	Saba	Yunnan,Chuxiong	2011-12-29	Gou,X	ThelocaloriginofthetibetanpigandadditionalinsightsintotheoriginofAsianpigsJOURNALPLoSONE6(12),E28215(2011)
YNE071	HQ148460	Saba	Yunnan,Chuxiong	2011-12-29	Gou,X	ThelocaloriginofthetibetanpigandadditionalinsightsintotheoriginofAsianpigsJOURNALPLoSONE6(12),E28215(2011)
YNE072	HQ148459	Saba	Yunnan,Chuxiong	2011-12-29	Gou,X	ThelocaloriginofthetibetanpigandadditionalinsightsintotheoriginofAsianpigsJOURNALPLoSONE6(12),E28215(2011)
YNE073	HQ148458	Saba	Yunnan,Chuxiong	2011-12-29	Gou,X	ThelocaloriginofthetibetanpigandadditionalinsightsintotheoriginofAsianpigsJOURNALPLoSONE6(12),E28215(2011)
YNE074	HQ148457	Saba	Yunnan,Chuxiong	2011-12-29	Gou,X	ThelocaloriginofthetibetanpigandadditionalinsightsintotheoriginofAsianpigsJOURNALPLoSONE6(12),E28215(2011)
YNE075	HQ148456	Saba	Yunnan,Chuxiong	2011-12-29	Gou,X	ThelocaloriginofthetibetanpigandadditionalinsightsintotheoriginofAsianpigsJOURNALPLoSONE6(12),E28215(2011)
YNE076	HQ148455	Saba	Yunnan,Chuxiong	2011-12-29	Gou,X	ThelocaloriginofthetibetanpigandadditionalinsightsintotheoriginofAsianpigsJOURNALPLoSONE6(12),E28215(2011)
YNE077	HQ148454	Saba	Yunnan,Chuxiong	2011-12-29	Gou,X	ThelocaloriginofthetibetanpigandadditionalinsightsintotheoriginofAsianpigsJOURNALPLoSONE6(12),E28215(2011)
YNE078	HQ148453	Saba	Yunnan,Chuxiong	2011-12-29	Gou,X	ThelocaloriginofthetibetanpigandadditionalinsightsintotheoriginofAsianpigsJOURNALPLoSONE6(12),E28215(2011)
YNE079	HQ148452	Saba	Yunnan,Chuxiong	2011-12-29	Gou,X	ThelocaloriginofthetibetanpigandadditionalinsightsintotheoriginofAsianpigsJOURNALPLoSONE6(12),E28215(2011)
YNE080	HQ148451	Saba	Yunnan,Chuxiong	2011-12-29	Gou,X	ThelocaloriginofthetibetanpigandadditionalinsightsintotheoriginofAsianpigsJOURNALPLoSONE6(12),E28215(2011)
YNE081	HQ148450	Saba	Yunnan,Chuxiong	2011-12-29	Gou,X	ThelocaloriginofthetibetanpigandadditionalinsightsintotheoriginofAsianpigsJOURNALPLoSONE6(12),E28215(2011)
YNE082	HQ148522	Wujin	Yunnan,Fuyuan	2011-12-29	Gou,X	ThelocaloriginofthetibetanpigandadditionalinsightsintotheoriginofAsianpigsJOURNALPLoSONE6(12),E28215(2011)
YNE083	HQ148521	Wujin	Yunnan,Fuyuan	2011-12-29	Gou,X	ThelocaloriginofthetibetanpigandadditionalinsightsintotheoriginofAsianpigsJOURNALPLoSONE6(12),E28215(2011)
YNE084	HQ148520	Wujin	Yunnan,Fuyuan	2011-12-29	Gou,X	ThelocaloriginofthetibetanpigandadditionalinsightsintotheoriginofAsianpigsJOURNALPLoSONE6(12),E28215(2011)
YNE085	HQ148519	Wujin	Yunnan,Fuyuan	2011-12-29	Gou,X	ThelocaloriginofthetibetanpigandadditionalinsightsintotheoriginofAsianpigsJOURNALPLoSONE6(12),E28215(2011)
YNE086	HQ148518	Wujin	Yunnan,Fuyuan	2011-12-29	Gou,X	ThelocaloriginofthetibetanpigandadditionalinsightsintotheoriginofAsianpigsJOURNALPLoSONE6(12),E28215(2011)
YNE087	HQ148517	Wujin	Yunnan,Fuyuan	2011-12-29	Gou,X	ThelocaloriginofthetibetanpigandadditionalinsightsintotheoriginofAsianpigsJOURNALPLoSONE6(12),E28215(2011)
YNE088	JX068485	Wujin	Sichuan	2013-01-05	Jin,L	MitochondrialDNAevidenceindicatesthelocaloriginofdomesticpigsintheupstreamregionoftheyangtzeriverPLoSONE7(12),E51649(2012)
YNE089	JX068484	Wujin	Sichuan	2013-01-05	Jin,L	MitochondrialDNAevidenceindicatesthelocaloriginofdomesticpigsintheupstreamregionoftheyangtzeriverPLoSONE7(12),E51649(2012)
YNE090	JX068483	Wujin	Sichuan	2013-01-05	Jin,L	MitochondrialDNAevidenceindicatesthelocaloriginofdomesticpigsintheupstreamregionoftheyangtzeriverPLoSONE7(12),E51649(2012)
YNE091	JX068482	Wujin	Sichuan	2013-01-05	Jin,L	MitochondrialDNAevidenceindicatesthelocaloriginofdomesticpigsintheupstreamregionoftheyangtzeriverPLoSONE7(12),E51649(2012)
YNE092	JX068481	Wujin	Sichuan	2013-01-05	Jin,L	MitochondrialDNAevidenceindicatesthelocaloriginofdomesticpigsintheupstreamregionoftheyangtzeriverPLoSONE7(12),E51649(2012)
YNE093	JX068480	Wujin	Sichuan	2013-01-05	Jin,L	MitochondrialDNAevidenceindicatesthelocaloriginofdomesticpigsintheupstreamregionoftheyangtzeriverPLoSONE7(12),E51649(2012)
YNE094	JX068479	Wujin	Sichuan	2013-01-05	Jin,L	MitochondrialDNAevidenceindicatesthelocaloriginofdomesticpigsintheupstreamregionoftheyangtzeriverPLoSONE7(12),E51649(2012)
YNE095	JX068478	Wujin	Sichuan	2013-01-05	Jin,L	MitochondrialDNAevidenceindicatesthelocaloriginofdomesticpigsintheupstreamregionoftheyangtzeriverPLoSONE7(12),E51649(2012)
YNE096	JX068477	Wujin	Sichuan	2013-01-05	Jin,L	MitochondrialDNAevidenceindicatesthelocaloriginofdomesticpigsintheupstreamregionoftheyangtzeriverPLoSONE7(12),E51649(2012)
YNE097	JX068476	Wujin	Sichuan	2013-01-05	Jin,L	MitochondrialDNAevidenceindicatesthelocaloriginofdomesticpigsintheupstreamregionoftheyangtzeriverPLoSONE7(12),E51649(2012)
YNE098	JX068475	Wujin	Sichuan	2013-01-05	Jin,L	MitochondrialDNAevidenceindicatesthelocaloriginofdomesticpigsintheupstreamregionoftheyangtzeriverPLoSONE7(12),E51649(2012)
YNE099	JX068474	Wujin	Sichuan	2013-01-05	Jin,L	MitochondrialDNAevidenceindicatesthelocaloriginofdomesticpigsintheupstreamregionoftheyangtzeriverPLoSONE7(12),E51649(2012)
YNE100	JX068473	Wujin	Sichuan	2013-01-05	Jin,L	MitochondrialDNAevidenceindicatesthelocaloriginofdomesticpigsintheupstreamregionoftheyangtzeriverPLoSONE7(12),E51649(2012)
YNE101	JX068472	Wujin	Sichuan	2013-01-05	Jin,L	MitochondrialDNAevidenceindicatesthelocaloriginofdomesticpigsintheupstreamregionoftheyangtzeriverPLoSONE7(12),E51649(2012)
YNE102	JX068471	Wujin	Sichuan	2013-01-05	Jin,L	MitochondrialDNAevidenceindicatesthelocaloriginofdomesticpigsintheupstreamregionoftheyangtzeriverPLoSONE7(12),E51649(2012)
YNE103	JX068470	Wujin	Sichuan	2013-01-05	Jin,L	MitochondrialDNAevidenceindicatesthelocaloriginofdomesticpigsintheupstreamregionoftheyangtzeriverPLoSONE7(12),E51649(2012)
YNE104	JX068469	Wujin	Sichuan	2013-01-05	Jin,L	MitochondrialDNAevidenceindicatesthelocaloriginofdomesticpigsintheupstreamregionoftheyangtzeriverPLoSONE7(12),E51649(2012)
YNE105	JX068468	Wujin	Sichuan	2013-01-05	Jin,L	MitochondrialDNAevidenceindicatesthelocaloriginofdomesticpigsintheupstreamregionoftheyangtzeriverPLoSONE7(12),E51649(2012)
YNE106	JX068467	Wujin	Sichuan	2013-01-05	Jin,L	MitochondrialDNAevidenceindicatesthelocaloriginofdomesticpigsintheupstreamregionoftheyangtzeriverPLoSONE7(12),E51649(2012)
YNE107	JX068466	Wujin	Sichuan	2013-01-05	Jin,L	MitochondrialDNAevidenceindicatesthelocaloriginofdomesticpigsintheupstreamregionoftheyangtzeriverPLoSONE7(12),E51649(2012)
YNE108	JX068465	Wujin	Sichuan	2013-01-05	Jin,L	MitochondrialDNAevidenceindicatesthelocaloriginofdomesticpigsintheupstreamregionoftheyangtzeriverPLoSONE7(12),E51649(2012)
YNE109	JX068464	Wujin	Sichuan	2013-01-05	Jin,L	MitochondrialDNAevidenceindicatesthelocaloriginofdomesticpigsintheupstreamregionoftheyangtzeriverPLoSONE7(12),E51649(2012)
YNE110	JX068463	Wujin	Sichuan	2013-01-05	Jin,L	MitochondrialDNAevidenceindicatesthelocaloriginofdomesticpigsintheupstreamregionoftheyangtzeriverPLoSONE7(12),E51649(2012)
YNE111	JX068462	Wujin	Sichuan	2013-01-05	Jin,L	MitochondrialDNAevidenceindicatesthelocaloriginofdomesticpigsintheupstreamregionoftheyangtzeriverPLoSONE7(12),E51649(2012)
YNE112	JX068461	Wujin	Sichuan	2013-01-05	Jin,L	MitochondrialDNAevidenceindicatesthelocaloriginofdomesticpigsintheupstreamregionoftheyangtzeriverPLoSONE7(12),E51649(2012)
YNE113	JX068460	Wujin	Sichuan	2013-01-05	Jin,L	MitochondrialDNAevidenceindicatesthelocaloriginofdomesticpigsintheupstreamregionoftheyangtzeriverPLoSONE7(12),E51649(2012)
YNE114	JX068459	Wujin	Sichuan	2013-01-05	Jin,L	MitochondrialDNAevidenceindicatesthelocaloriginofdomesticpigsintheupstreamregionoftheyangtzeriverPLoSONE7(12),E51649(2012)
YNE115	JX068458	Wujin	Sichuan	2013-01-05	Jin,L	MitochondrialDNAevidenceindicatesthelocaloriginofdomesticpigsintheupstreamregionoftheyangtzeriverPLoSONE7(12),E51649(2012)
YNE116	JX068457	Wujin	Sichuan	2013-01-05	Jin,L	MitochondrialDNAevidenceindicatesthelocaloriginofdomesticpigsintheupstreamregionoftheyangtzeriverPLoSONE7(12),E51649(2012)
YNE117	JX068456	Wujin	Sichuan	2013-01-05	Jin,L	MitochondrialDNAevidenceindicatesthelocaloriginofdomesticpigsintheupstreamregionoftheyangtzeriverPLoSONE7(12),E51649(2012)
YNE118	JX068455	Wujin	Sichuan	2013-01-05	Jin,L	MitochondrialDNAevidenceindicatesthelocaloriginofdomesticpigsintheupstreamregionoftheyangtzeriverPLoSONE7(12),E51649(2012)
YNE119	JX068454	Wujin	Sichuan	2013-01-05	Jin,L	MitochondrialDNAevidenceindicatesthelocaloriginofdomesticpigsintheupstreamregionoftheyangtzeriverPLoSONE7(12),E51649(2012)
YNE120	JX068453	Wujin	Sichuan	2013-01-05	Jin,L	MitochondrialDNAevidenceindicatesthelocaloriginofdomesticpigsintheupstreamregionoftheyangtzeriverPLoSONE7(12),E51649(2012)
YNE121	JX068452	Wujin	Sichuan	2013-01-05	Jin,L	MitochondrialDNAevidenceindicatesthelocaloriginofdomesticpigsintheupstreamregionoftheyangtzeriverPLoSONE7(12),E51649(2012)
YNE122	JX068451	Wujin	Sichuan	2013-01-05	Jin,L	MitochondrialDNAevidenceindicatesthelocaloriginofdomesticpigsintheupstreamregionoftheyangtzeriverPLoSONE7(12),E51649(2012)
YNE123	JX068450	Wujin	Sichuan	2013-01-05	Jin,L	MitochondrialDNAevidenceindicatesthelocaloriginofdomesticpigsintheupstreamregionoftheyangtzeriverPLoSONE7(12),E51649(2012)
YNE124	JX068449	Wujin	Sichuan	2013-01-05	Jin,L	MitochondrialDNAevidenceindicatesthelocaloriginofdomesticpigsintheupstreamregionoftheyangtzeriverPLoSONE7(12),E51649(2012)
YNE125	JX068448	Wujin	Sichuan	2013-01-05	Jin,L	MitochondrialDNAevidenceindicatesthelocaloriginofdomesticpigsintheupstreamregionoftheyangtzeriverPLoSONE7(12),E51649(2012)
YNE126	JX068447	Wujin	Sichuan	2013-01-05	Jin,L	MitochondrialDNAevidenceindicatesthelocaloriginofdomesticpigsintheupstreamregionoftheyangtzeriverPLoSONE7(12),E51649(2012)
YNE127	JX068446	Wujin	Sichuan	2013-01-05	Jin,L	MitochondrialDNAevidenceindicatesthelocaloriginofdomesticpigsintheupstreamregionoftheyangtzeriverPLoSONE7(12),E51649(2012)
YNE128	JX068445	Wujin	Sichuan	2013-01-05	Jin,L	MitochondrialDNAevidenceindicatesthelocaloriginofdomesticpigsintheupstreamregionoftheyangtzeriverPLoSONE7(12),E51649(2012)
SC001	JX068017	Chenghua	Sichuan	2013-01-05	Jin,L	MitochondrialDNAevidenceindicatesthelocaloriginofdomesticpigsintheupstreamregionoftheyangtzeriverPLoSONE7(12),E51649(2012)
SC002	JX068016	Chenghua	Sichuan	2013-01-05	Jin,L	MitochondrialDNAevidenceindicatesthelocaloriginofdomesticpigsintheupstreamregionoftheyangtzeriverPLoSONE7(12),E51649(2012)
SC003	JX068015	Chenghua	Sichuan	2013-01-05	Jin,L	MitochondrialDNAevidenceindicatesthelocaloriginofdomesticpigsintheupstreamregionoftheyangtzeriverPLoSONE7(12),E51649(2012)
SC004	JX068014	Chenghua	Sichuan	2013-01-05	Jin,L	MitochondrialDNAevidenceindicatesthelocaloriginofdomesticpigsintheupstreamregionoftheyangtzeriverPLoSONE7(12),E51649(2012)
SC005	JX068013	Chenghua	Sichuan	2013-01-05	Jin,L	MitochondrialDNAevidenceindicatesthelocaloriginofdomesticpigsintheupstreamregionoftheyangtzeriverPLoSONE7(12),E51649(2012)
SC006	JX068012	Chenghua	Sichuan	2013-01-05	Jin,L	MitochondrialDNAevidenceindicatesthelocaloriginofdomesticpigsintheupstreamregionoftheyangtzeriverPLoSONE7(12),E51649(2012)
SC007	DQ496338	Chenghua	Sichuan	2007-11-23	Wu,G.S	PopulationphylogenomicanalysisofmitochondrialDNAinwildboarsanddomesticpigsrevealedmultipledomesticationeventsinEastAsiaGenomeBiol.8(11),R245(2007)
SC008	DQ496337	Chenghua	Sichuan	2007-11-23	Wu,G.S	PopulationphylogenomicanalysisofmitochondrialDNAinwildboarsanddomesticpigsrevealedmultipledomesticationeventsinEastAsiaGenomeBiol.8(11),R245(2007)
SC009	DQ496336	Chenghua	Sichuan	2007-11-23	Wu,G.S	PopulationphylogenomicanalysisofmitochondrialDNAinwildboarsanddomesticpigsrevealedmultipledomesticationeventsinEastAsiaGenomeBiol.8(11),R245(2007)
SC010	DQ496335	Chenghua	Sichuan	2007-11-23	Wu,G.S	PopulationphylogenomicanalysisofmitochondrialDNAinwildboarsanddomesticpigsrevealedmultipledomesticationeventsinEastAsiaGenomeBiol.8(11),R245(2007)
SC011	EF590175	Chenghua	sichuan	2008-03-16	Zhao,X	PhylogeneticanalysesofChinesedomesticpigs
SC012	AF276929	Neijiang	sichuan	2002-04-11	Kim,K.I	PhylogeneticrelationshipsofAsianandEuropeanpigbreeds determinedbymitochondrialDNAD-loopsequencepolymorphism JOURNALAnim.Genet.33(1),19-25(2002)
SC013	DQ379143.2	Neijiang	sichuan	2006-07-27	Fang,M	MitochondrialdiversityinEuropeanandChinesepigsisconsistentwithpopulationexpansionsthatoccurredpriortodomesticationJOURNALProc.Biol.Sci.273(1595),1803-1810(2006)
SC014	DQ379142.2	Neijiang	sichuan	2006-07-27	Fang,M	MitochondrialdiversityinEuropeanandChinesepigsisconsistentwithpopulationexpansionsthatoccurredpriortodomesticationJOURNALProc.Biol.Sci.273(1595),1803-1810(2006)
SC015	DQ379132.2	Neijiang	sichuan	2006-07-27	Fang,M	MitochondrialdiversityinEuropeanandChinesepigsisconsistentwithpopulationexpansionsthatoccurredpriortodomesticationJOURNALProc.Biol.Sci.273(1595),1803-1810(2006)
SC016	DQ379131.2	Neijiang	sichuan	2006-07-27	Fang,M	MitochondrialdiversityinEuropeanandChinesepigsisconsistentwithpopulationexpansionsthatoccurredpriortodomesticationJOURNALProc.Biol.Sci.273(1595),1803-1810(2006)
SC017	DQ152872.2	Neijiang	sichuan	2006-07-27	Fang,M	MitochondrialdiversityinEuropeanandChinesepigsisconsistentwithpopulationexpansionsthatoccurredpriortodomesticationJOURNALProc.Biol.Sci.273(1595),1803-1810(2006)
SC018	JX068116	Neijiang	Sichuan	2013-01-05	Jin,L	MitochondrialDNAevidenceindicatesthelocaloriginofdomesticpigsintheupstreamregionoftheyangtzeriverPLoSONE7(12),E51649(2012)
SC019	JX068115	Neijiang	Sichuan	2013-01-05	Jin,L	MitochondrialDNAevidenceindicatesthelocaloriginofdomesticpigsintheupstreamregionoftheyangtzeriverPLoSONE7(12),E51649(2012)
SC020	JX068114	Neijiang	Sichuan	2013-01-05	Jin,L	MitochondrialDNAevidenceindicatesthelocaloriginofdomesticpigsintheupstreamregionoftheyangtzeriverPLoSONE7(12),E51649(2012)
SC021	JX068113	Neijiang	Sichuan	2013-01-05	Jin,L	MitochondrialDNAevidenceindicatesthelocaloriginofdomesticpigsintheupstreamregionoftheyangtzeriverPLoSONE7(12),E51649(2012)
SC022	JX068112	Neijiang	Sichuan	2013-01-05	Jin,L	MitochondrialDNAevidenceindicatesthelocaloriginofdomesticpigsintheupstreamregionoftheyangtzeriverPLoSONE7(12),E51649(2012)
SC023	JX068111	Neijiang	Sichuan	2013-01-05	Jin,L	MitochondrialDNAevidenceindicatesthelocaloriginofdomesticpigsintheupstreamregionoftheyangtzeriverPLoSONE7(12),E51649(2012)
SC024	JX068110	Neijiang	Sichuan	2013-01-05	Jin,L	MitochondrialDNAevidenceindicatesthelocaloriginofdomesticpigsintheupstreamregionoftheyangtzeriverPLoSONE7(12),E51649(2012)
SC025	JX068109	Neijiang	Sichuan	2013-01-05	Jin,L	MitochondrialDNAevidenceindicatesthelocaloriginofdomesticpigsintheupstreamregionoftheyangtzeriverPLoSONE7(12),E51649(2012)
SC026	JX068108	Neijiang	Sichuan	2013-01-05	Jin,L	MitochondrialDNAevidenceindicatesthelocaloriginofdomesticpigsintheupstreamregionoftheyangtzeriverPLoSONE7(12),E51649(2012)
SC027	JX068107	Neijiang	Sichuan	2013-01-05	Jin,L	MitochondrialDNAevidenceindicatesthelocaloriginofdomesticpigsintheupstreamregionoftheyangtzeriverPLoSONE7(12),E51649(2012)
SC028	JX068106	Neijiang	Sichuan	2013-01-05	Jin,L	MitochondrialDNAevidenceindicatesthelocaloriginofdomesticpigsintheupstreamregionoftheyangtzeriverPLoSONE7(12),E51649(2012)
SC029	JX068105	Neijiang	Sichuan	2013-01-05	Jin,L	MitochondrialDNAevidenceindicatesthelocaloriginofdomesticpigsintheupstreamregionoftheyangtzeriverPLoSONE7(12),E51649(2012)
SC030	JX068104	Neijiang	Sichuan	2013-01-05	Jin,L	MitochondrialDNAevidenceindicatesthelocaloriginofdomesticpigsintheupstreamregionoftheyangtzeriverPLoSONE7(12),E51649(2012)
SC031	JX068103	Neijiang	Sichuan	2013-01-05	Jin,L	MitochondrialDNAevidenceindicatesthelocaloriginofdomesticpigsintheupstreamregionoftheyangtzeriverPLoSONE7(12),E51649(2012)
SC032	JX068102	Neijiang	Sichuan	2013-01-05	Jin,L	MitochondrialDNAevidenceindicatesthelocaloriginofdomesticpigsintheupstreamregionoftheyangtzeriverPLoSONE7(12),E51649(2012)
SC033	JX068101	Neijiang	Sichuan	2013-01-05	Jin,L	MitochondrialDNAevidenceindicatesthelocaloriginofdomesticpigsintheupstreamregionoftheyangtzeriverPLoSONE7(12),E51649(2012)
SC034	JX068100	Neijiang	Sichuan	2013-01-05	Jin,L	MitochondrialDNAevidenceindicatesthelocaloriginofdomesticpigsintheupstreamregionoftheyangtzeriverPLoSONE7(12),E51649(2012)
SC035	JX068099	Neijiang	Sichuan	2013-01-05	Jin,L	MitochondrialDNAevidenceindicatesthelocaloriginofdomesticpigsintheupstreamregionoftheyangtzeriverPLoSONE7(12),E51649(2012)
SC036	JX068098	Neijiang	Sichuan	2013-01-05	Jin,L	MitochondrialDNAevidenceindicatesthelocaloriginofdomesticpigsintheupstreamregionoftheyangtzeriverPLoSONE7(12),E51649(2012)
SC037	JX068097	Neijiang	Sichuan	2013-01-05	Jin,L	MitochondrialDNAevidenceindicatesthelocaloriginofdomesticpigsintheupstreamregionoftheyangtzeriverPLoSONE7(12),E51649(2012)
SC038	JX068096	Neijiang	Sichuan	2013-01-05	Jin,L	MitochondrialDNAevidenceindicatesthelocaloriginofdomesticpigsintheupstreamregionoftheyangtzeriverPLoSONE7(12),E51649(2012)
SC039	JX068095	Neijiang	Sichuan	2013-01-05	Jin,L	MitochondrialDNAevidenceindicatesthelocaloriginofdomesticpigsintheupstreamregionoftheyangtzeriverPLoSONE7(12),E51649(2012)
SC040	JX068094	Neijiang	Sichuan	2013-01-05	Jin,L	MitochondrialDNAevidenceindicatesthelocaloriginofdomesticpigsintheupstreamregionoftheyangtzeriverPLoSONE7(12),E51649(2012)
SC041	JX068093	Neijiang	Sichuan	2013-01-05	Jin,L	MitochondrialDNAevidenceindicatesthelocaloriginofdomesticpigsintheupstreamregionoftheyangtzeriverPLoSONE7(12),E51649(2012)
SC042	JX068092	Neijiang	Sichuan	2013-01-05	Jin,L	MitochondrialDNAevidenceindicatesthelocaloriginofdomesticpigsintheupstreamregionoftheyangtzeriverPLoSONE7(12),E51649(2012)
SC043	JX068091	Neijiang	Sichuan	2013-01-05	Jin,L	MitochondrialDNAevidenceindicatesthelocaloriginofdomesticpigsintheupstreamregionoftheyangtzeriverPLoSONE7(12),E51649(2012)
SC044	JX068090	Neijiang	Sichuan	2013-01-05	Jin,L	MitochondrialDNAevidenceindicatesthelocaloriginofdomesticpigsintheupstreamregionoftheyangtzeriverPLoSONE7(12),E51649(2012)
SC045	JX068089	Neijiang	Sichuan	2013-01-05	Jin,L	MitochondrialDNAevidenceindicatesthelocaloriginofdomesticpigsintheupstreamregionoftheyangtzeriverPLoSONE7(12),E51649(2012)
SC046	JX068088	Neijiang	Sichuan	2013-01-05	Jin,L	MitochondrialDNAevidenceindicatesthelocaloriginofdomesticpigsintheupstreamregionoftheyangtzeriverPLoSONE7(12),E51649(2012)
SC047	JX068087	Neijiang	Sichuan	2013-01-05	Jin,L	MitochondrialDNAevidenceindicatesthelocaloriginofdomesticpigsintheupstreamregionoftheyangtzeriverPLoSONE7(12),E51649(2012)
SC048	JX068086	Neijiang	Sichuan	2013-01-05	Jin,L	MitochondrialDNAevidenceindicatesthelocaloriginofdomesticpigsintheupstreamregionoftheyangtzeriverPLoSONE7(12),E51649(2012)
SC049	JX068085	Neijiang	Sichuan	2013-01-05	Jin,L	MitochondrialDNAevidenceindicatesthelocaloriginofdomesticpigsintheupstreamregionoftheyangtzeriverPLoSONE7(12),E51649(2012)
SC050	JX068084	Neijiang	Sichuan	2013-01-05	Jin,L	MitochondrialDNAevidenceindicatesthelocaloriginofdomesticpigsintheupstreamregionoftheyangtzeriverPLoSONE7(12),E51649(2012)
SC051	JX068083	Neijiang	Sichuan	2013-01-05	Jin,L	MitochondrialDNAevidenceindicatesthelocaloriginofdomesticpigsintheupstreamregionoftheyangtzeriverPLoSONE7(12),E51649(2012)
SC052	JX068082	Neijiang	Sichuan	2013-01-05	Jin,L	MitochondrialDNAevidenceindicatesthelocaloriginofdomesticpigsintheupstreamregionoftheyangtzeriverPLoSONE7(12),E51649(2012)
SC053	JX068081	Neijiang	Sichuan	2013-01-05	Jin,L	MitochondrialDNAevidenceindicatesthelocaloriginofdomesticpigsintheupstreamregionoftheyangtzeriverPLoSONE7(12),E51649(2012)
SC054	JX068080	Neijiang	Sichuan	2013-01-05	Jin,L	MitochondrialDNAevidenceindicatesthelocaloriginofdomesticpigsintheupstreamregionoftheyangtzeriverPLoSONE7(12),E51649(2012)
SC055	JX068079	Neijiang	Sichuan	2013-01-05	Jin,L	MitochondrialDNAevidenceindicatesthelocaloriginofdomesticpigsintheupstreamregionoftheyangtzeriverPLoSONE7(12),E51649(2012)
SC056	JX068078	Neijiang	Sichuan	2013-01-05	Jin,L	MitochondrialDNAevidenceindicatesthelocaloriginofdomesticpigsintheupstreamregionoftheyangtzeriverPLoSONE7(12),E51649(2012)
SC057	JX068077	Neijiang	Sichuan	2013-01-05	Jin,L	MitochondrialDNAevidenceindicatesthelocaloriginofdomesticpigsintheupstreamregionoftheyangtzeriverPLoSONE7(12),E51649(2012)
SC058	JX068076	Neijiang	Sichuan	2013-01-05	Jin,L	MitochondrialDNAevidenceindicatesthelocaloriginofdomesticpigsintheupstreamregionoftheyangtzeriverPLoSONE7(12),E51649(2012)
SC059	JX068075	Neijiang	Sichuan	2013-01-05	Jin,L	MitochondrialDNAevidenceindicatesthelocaloriginofdomesticpigsintheupstreamregionoftheyangtzeriverPLoSONE7(12),E51649(2012)
SC060	JX068074	Neijiang	Sichuan	2013-01-05	Jin,L	MitochondrialDNAevidenceindicatesthelocaloriginofdomesticpigsintheupstreamregionoftheyangtzeriverPLoSONE7(12),E51649(2012)
SC061	JX068073	Neijiang	Sichuan	2013-01-05	Jin,L	MitochondrialDNAevidenceindicatesthelocaloriginofdomesticpigsintheupstreamregionoftheyangtzeriverPLoSONE7(12),E51649(2012)
SC062	JX068072	Neijiang	Sichuan	2013-01-05	Jin,L	MitochondrialDNAevidenceindicatesthelocaloriginofdomesticpigsintheupstreamregionoftheyangtzeriverPLoSONE7(12),E51649(2012)
SC063	JX068071	Neijiang	Sichuan	2013-01-05	Jin,L	MitochondrialDNAevidenceindicatesthelocaloriginofdomesticpigsintheupstreamregionoftheyangtzeriverPLoSONE7(12),E51649(2012)
SC064	JX068070	Neijiang	Sichuan	2013-01-05	Jin,L	MitochondrialDNAevidenceindicatesthelocaloriginofdomesticpigsintheupstreamregionoftheyangtzeriverPLoSONE7(12),E51649(2012)
SC065	JX068069	Neijiang	Sichuan	2013-01-05	Jin,L	MitochondrialDNAevidenceindicatesthelocaloriginofdomesticpigsintheupstreamregionoftheyangtzeriverPLoSONE7(12),E51649(2012)
SC066	JX068068	Neijiang	Sichuan	2013-01-05	Jin,L	MitochondrialDNAevidenceindicatesthelocaloriginofdomesticpigsintheupstreamregionoftheyangtzeriverPLoSONE7(12),E51649(2012)
SC067	DQ496596	Neijiang	sichuan	2007-11-23	Wu,G.S	PopulationphylogenomicanalysisofmitochondrialDNAinwildboarsanddomesticpigsrevealedmultipledomesticationeventsinEastAsiaGenomeBiol.8(11),R245(2007)
SC068	DQ496595	Neijiang	sichuan	2007-11-23	Wu,G.S	PopulationphylogenomicanalysisofmitochondrialDNAinwildboarsanddomesticpigsrevealedmultipledomesticationeventsinEastAsiaGenomeBiol.8(11),R245(2007)
SC069	DQ496594	Neijiang	sichuan	2007-11-23	Wu,G.S	PopulationphylogenomicanalysisofmitochondrialDNAinwildboarsanddomesticpigsrevealedmultipledomesticationeventsinEastAsiaGenomeBiol.8(11),R245(2007)
SC070	DQ496593	Neijiang	sichuan	2007-11-23	Wu,G.S	PopulationphylogenomicanalysisofmitochondrialDNAinwildboarsanddomesticpigsrevealedmultipledomesticationeventsinEastAsiaGenomeBiol.8(11),R245(2007)
SC071	DQ496592	Neijiang	sichuan	2007-11-23	Wu,G.S	PopulationphylogenomicanalysisofmitochondrialDNAinwildboarsanddomesticpigsrevealedmultipledomesticationeventsinEastAsiaGenomeBiol.8(11),R245(2007)
SC072	DQ496591	Neijiang	sichuan	2007-11-23	Wu,G.S	PopulationphylogenomicanalysisofmitochondrialDNAinwildboarsanddomesticpigsrevealedmultipledomesticationeventsinEastAsiaGenomeBiol.8(11),R245(2007)
SC073	DQ496590	Neijiang	sichuan	2007-11-23	Wu,G.S	PopulationphylogenomicanalysisofmitochondrialDNAinwildboarsanddomesticpigsrevealedmultipledomesticationeventsinEastAsiaGenomeBiol.8(11),R245(2007)
SC074	DQ496589	Neijiang	sichuan	2007-11-23	Wu,G.S	PopulationphylogenomicanalysisofmitochondrialDNAinwildboarsanddomesticpigsrevealedmultipledomesticationeventsinEastAsiaGenomeBiol.8(11),R245(2007)
SC075	DQ496588	Neijiang	sichuan	2007-11-23	Wu,G.S	PopulationphylogenomicanalysisofmitochondrialDNAinwildboarsanddomesticpigsrevealedmultipledomesticationeventsinEastAsiaGenomeBiol.8(11),R245(2007)
SC076	DQ496587	Neijiang	sichuan	2007-11-23	Wu,G.S	PopulationphylogenomicanalysisofmitochondrialDNAinwildboarsanddomesticpigsrevealedmultipledomesticationeventsinEastAsiaGenomeBiol.8(11),R245(2007)
SC077	DQ496586	Neijiang	sichuan	2007-11-23	Wu,G.S	PopulationphylogenomicanalysisofmitochondrialDNAinwildboarsanddomesticpigsrevealedmultipledomesticationeventsinEastAsiaGenomeBiol.8(11),R245(2007)
SC078	DQ496585	Neijiang	sichuan	2007-11-23	Wu,G.S	PopulationphylogenomicanalysisofmitochondrialDNAinwildboarsanddomesticpigsrevealedmultipledomesticationeventsinEastAsiaGenomeBiol.8(11),R245(2007)
SC079	DQ496584	Neijiang	sichuan	2007-11-23	Wu,G.S	PopulationphylogenomicanalysisofmitochondrialDNAinwildboarsanddomesticpigsrevealedmultipledomesticationeventsinEastAsiaGenomeBiol.8(11),R245(2007)
SC080	DQ496583	Neijiang	sichuan	2007-11-23	Wu,G.S	PopulationphylogenomicanalysisofmitochondrialDNAinwildboarsanddomesticpigsrevealedmultipledomesticationeventsinEastAsiaGenomeBiol.8(11),R245(2007)
SC081	DQ496582	Neijiang	sichuan	2007-11-23	Wu,G.S	PopulationphylogenomicanalysisofmitochondrialDNAinwildboarsanddomesticpigsrevealedmultipledomesticationeventsinEastAsiaGenomeBiol.8(11),R245(2007)
SC082	HM026677	Neijiang	sichuan	2011-06-02	Kim,B.W	CharacterizationoftheEuropeantypeofmaternallineageevident inextantJejunativepigsJOURNALGenesGenomics33(2),111-117(2011)
SC083	JX068439	Pengzhou	Sichuan	2013-01-05	Jin,L	MitochondrialDNAevidenceindicatesthelocaloriginofdomesticpigsintheupstreamregionoftheyangtzeriverPLoSONE7(12),E51649(2012)
SC084	JX068438	Pengzhou	Sichuan	2013-01-05	Jin,L	MitochondrialDNAevidenceindicatesthelocaloriginofdomesticpigsintheupstreamregionoftheyangtzeriverPLoSONE7(12),E51649(2012)
SC085	JX068437	Pengzhou	Sichuan	2013-01-05	Jin,L	MitochondrialDNAevidenceindicatesthelocaloriginofdomesticpigsintheupstreamregionoftheyangtzeriverPLoSONE7(12),E51649(2012)
SC086	JX068436	Pengzhou	Sichuan	2013-01-05	Jin,L	MitochondrialDNAevidenceindicatesthelocaloriginofdomesticpigsintheupstreamregionoftheyangtzeriverPLoSONE7(12),E51649(2012)
SC087	JX068435	Pengzhou	Sichuan	2013-01-05	Jin,L	MitochondrialDNAevidenceindicatesthelocaloriginofdomesticpigsintheupstreamregionoftheyangtzeriverPLoSONE7(12),E51649(2012)
SC088	JX068434	Pengzhou	Sichuan	2013-01-05	Jin,L	MitochondrialDNAevidenceindicatesthelocaloriginofdomesticpigsintheupstreamregionoftheyangtzeriverPLoSONE7(12),E51649(2012)
SC089	JX068433	Pengzhou	Sichuan	2013-01-05	Jin,L	MitochondrialDNAevidenceindicatesthelocaloriginofdomesticpigsintheupstreamregionoftheyangtzeriverPLoSONE7(12),E51649(2012)
SC090	JX068432	Pengzhou	Sichuan	2013-01-05	Jin,L	MitochondrialDNAevidenceindicatesthelocaloriginofdomesticpigsintheupstreamregionoftheyangtzeriverPLoSONE7(12),E51649(2012)
SC091	JX068431	Pengzhou	Sichuan	2013-01-05	Jin,L	MitochondrialDNAevidenceindicatesthelocaloriginofdomesticpigsintheupstreamregionoftheyangtzeriverPLoSONE7(12),E51649(2012)
SC092	JX068430	Pengzhou	Sichuan	2013-01-05	Jin,L	MitochondrialDNAevidenceindicatesthelocaloriginofdomesticpigsintheupstreamregionoftheyangtzeriverPLoSONE7(12),E51649(2012)
SC093	JX068429	Pengzhou	Sichuan	2013-01-05	Jin,L	MitochondrialDNAevidenceindicatesthelocaloriginofdomesticpigsintheupstreamregionoftheyangtzeriverPLoSONE7(12),E51649(2012)
SC094	JX068428	Pengzhou	Sichuan	2013-01-05	Jin,L	MitochondrialDNAevidenceindicatesthelocaloriginofdomesticpigsintheupstreamregionoftheyangtzeriverPLoSONE7(12),E51649(2012)
SC095	JX068427	Pengzhou	Sichuan	2013-01-05	Jin,L	MitochondrialDNAevidenceindicatesthelocaloriginofdomesticpigsintheupstreamregionoftheyangtzeriverPLoSONE7(12),E51649(2012)
SC096	JX068426	Pengzhou	Sichuan	2013-01-05	Jin,L	MitochondrialDNAevidenceindicatesthelocaloriginofdomesticpigsintheupstreamregionoftheyangtzeriverPLoSONE7(12),E51649(2012)
SC097	JX068425	Pengzhou	Sichuan	2013-01-05	Jin,L	MitochondrialDNAevidenceindicatesthelocaloriginofdomesticpigsintheupstreamregionoftheyangtzeriverPLoSONE7(12),E51649(2012)
SC098	JX068424	Pengzhou	Sichuan	2013-01-05	Jin,L	MitochondrialDNAevidenceindicatesthelocaloriginofdomesticpigsintheupstreamregionoftheyangtzeriverPLoSONE7(12),E51649(2012)
SC099	JX068423	Pengzhou	Sichuan	2013-01-05	Jin,L	MitochondrialDNAevidenceindicatesthelocaloriginofdomesticpigsintheupstreamregionoftheyangtzeriverPLoSONE7(12),E51649(2012)
SC100	JX068422	Pengzhou	Sichuan	2013-01-05	Jin,L	MitochondrialDNAevidenceindicatesthelocaloriginofdomesticpigsintheupstreamregionoftheyangtzeriverPLoSONE7(12),E51649(2012)
SC101	JX068421	Pengzhou	Sichuan	2013-01-05	Jin,L	MitochondrialDNAevidenceindicatesthelocaloriginofdomesticpigsintheupstreamregionoftheyangtzeriverPLoSONE7(12),E51649(2012)
SC102	JX068420	Pengzhou	Sichuan	2013-01-05	Jin,L	MitochondrialDNAevidenceindicatesthelocaloriginofdomesticpigsintheupstreamregionoftheyangtzeriverPLoSONE7(12),E51649(2012)
SC103	JX068419	Pengzhou	Sichuan	2013-01-05	Jin,L	MitochondrialDNAevidenceindicatesthelocaloriginofdomesticpigsintheupstreamregionoftheyangtzeriverPLoSONE7(12),E51649(2012)
SC104	JX068418	Pengzhou	Sichuan	2013-01-05	Jin,L	MitochondrialDNAevidenceindicatesthelocaloriginofdomesticpigsintheupstreamregionoftheyangtzeriverPLoSONE7(12),E51649(2012)
SC105	JX068417	Pengzhou	Sichuan	2013-01-05	Jin,L	MitochondrialDNAevidenceindicatesthelocaloriginofdomesticpigsintheupstreamregionoftheyangtzeriverPLoSONE7(12),E51649(2012)
SC106	JX068416	Pengzhou	Sichuan	2013-01-05	Jin,L	MitochondrialDNAevidenceindicatesthelocaloriginofdomesticpigsintheupstreamregionoftheyangtzeriverPLoSONE7(12),E51649(2012)
SC107	JX068415	Pengzhou	Sichuan	2013-01-05	Jin,L	MitochondrialDNAevidenceindicatesthelocaloriginofdomesticpigsintheupstreamregionoftheyangtzeriverPLoSONE7(12),E51649(2012)
SC108	JX068414	Pengzhou	Sichuan	2013-01-05	Jin,L	MitochondrialDNAevidenceindicatesthelocaloriginofdomesticpigsintheupstreamregionoftheyangtzeriverPLoSONE7(12),E51649(2012)
SC109	JX068413	Pengzhou	Sichuan	2013-01-05	Jin,L	MitochondrialDNAevidenceindicatesthelocaloriginofdomesticpigsintheupstreamregionoftheyangtzeriverPLoSONE7(12),E51649(2012)
SC110	JX068412	Pengzhou	Sichuan	2013-01-05	Jin,L	MitochondrialDNAevidenceindicatesthelocaloriginofdomesticpigsintheupstreamregionoftheyangtzeriverPLoSONE7(12),E51649(2012)
SC111	JX068411	Pengzhou	Sichuan	2013-01-05	Jin,L	MitochondrialDNAevidenceindicatesthelocaloriginofdomesticpigsintheupstreamregionoftheyangtzeriverPLoSONE7(12),E51649(2012)
SC112	JX068410	Pengzhou	Sichuan	2013-01-05	Jin,L	MitochondrialDNAevidenceindicatesthelocaloriginofdomesticpigsintheupstreamregionoftheyangtzeriverPLoSONE7(12),E51649(2012)
SC113	JX068409	Pengzhou	Sichuan	2013-01-05	Jin,L	MitochondrialDNAevidenceindicatesthelocaloriginofdomesticpigsintheupstreamregionoftheyangtzeriverPLoSONE7(12),E51649(2012)
SC114	JX068408	Pengzhou	Sichuan	2013-01-05	Jin,L	MitochondrialDNAevidenceindicatesthelocaloriginofdomesticpigsintheupstreamregionoftheyangtzeriverPLoSONE7(12),E51649(2012)
SC115	JX068407	Pengzhou	Sichuan	2013-01-05	Jin,L	MitochondrialDNAevidenceindicatesthelocaloriginofdomesticpigsintheupstreamregionoftheyangtzeriverPLoSONE7(12),E51649(2012)
SC116	JX068406	Pengzhou	Sichuan	2013-01-05	Jin,L	MitochondrialDNAevidenceindicatesthelocaloriginofdomesticpigsintheupstreamregionoftheyangtzeriverPLoSONE7(12),E51649(2012)
SC117	JX068405	Pengzhou	Sichuan	2013-01-05	Jin,L	MitochondrialDNAevidenceindicatesthelocaloriginofdomesticpigsintheupstreamregionoftheyangtzeriverPLoSONE7(12),E51649(2012)
SC118	JX068404	Pengzhou	Sichuan	2013-01-05	Jin,L	MitochondrialDNAevidenceindicatesthelocaloriginofdomesticpigsintheupstreamregionoftheyangtzeriverPLoSONE7(12),E51649(2012)
SC119	JX068403	Pengzhou	Sichuan	2013-01-05	Jin,L	MitochondrialDNAevidenceindicatesthelocaloriginofdomesticpigsintheupstreamregionoftheyangtzeriverPLoSONE7(12),E51649(2012)
SC120	JX068402	Pengzhou	Sichuan	2013-01-05	Jin,L	MitochondrialDNAevidenceindicatesthelocaloriginofdomesticpigsintheupstreamregionoftheyangtzeriverPLoSONE7(12),E51649(2012)
SC121	JX068401	Pengzhou	Sichuan	2013-01-05	Jin,L	MitochondrialDNAevidenceindicatesthelocaloriginofdomesticpigsintheupstreamregionoftheyangtzeriverPLoSONE7(12),E51649(2012)
SC122	JX068400	Pengzhou	Sichuan	2013-01-05	Jin,L	MitochondrialDNAevidenceindicatesthelocaloriginofdomesticpigsintheupstreamregionoftheyangtzeriverPLoSONE7(12),E51649(2012)
SC123	JX068399	Pengzhou	Sichuan	2013-01-05	Jin,L	MitochondrialDNAevidenceindicatesthelocaloriginofdomesticpigsintheupstreamregionoftheyangtzeriverPLoSONE7(12),E51649(2012)
SC124	JX068398	Pengzhou	Sichuan	2013-01-05	Jin,L	MitochondrialDNAevidenceindicatesthelocaloriginofdomesticpigsintheupstreamregionoftheyangtzeriverPLoSONE7(12),E51649(2012)
SC125	JX068397	Pengzhou	Sichuan	2013-01-05	Jin,L	MitochondrialDNAevidenceindicatesthelocaloriginofdomesticpigsintheupstreamregionoftheyangtzeriverPLoSONE7(12),E51649(2012)
SC126	JX068396	Pengzhou	Sichuan	2013-01-05	Jin,L	MitochondrialDNAevidenceindicatesthelocaloriginofdomesticpigsintheupstreamregionoftheyangtzeriverPLoSONE7(12),E51649(2012)
SC127	JX068395	Pengzhou	Sichuan	2013-01-05	Jin,L	MitochondrialDNAevidenceindicatesthelocaloriginofdomesticpigsintheupstreamregionoftheyangtzeriverPLoSONE7(12),E51649(2012)
SC128	JX068394	Pengzhou	Sichuan	2013-01-05	Jin,L	MitochondrialDNAevidenceindicatesthelocaloriginofdomesticpigsintheupstreamregionoftheyangtzeriverPLoSONE7(12),E51649(2012)
SC129	JX068393	Pengzhou	Sichuan	2013-01-05	Jin,L	MitochondrialDNAevidenceindicatesthelocaloriginofdomesticpigsintheupstreamregionoftheyangtzeriverPLoSONE7(12),E51649(2012)
SC130	JX068392	Pengzhou	Sichuan	2013-01-05	Jin,L	MitochondrialDNAevidenceindicatesthelocaloriginofdomesticpigsintheupstreamregionoftheyangtzeriverPLoSONE7(12),E51649(2012)
SC131	JX068391	Pengzhou	Sichuan	2013-01-05	Jin,L	MitochondrialDNAevidenceindicatesthelocaloriginofdomesticpigsintheupstreamregionoftheyangtzeriverPLoSONE7(12),E51649(2012)
SC132	AF486860	Rongchang	Sichuan	2004-01-20	Yang,J	Geneticdiversitypresentwithinthenear-completemtDNAgenomeof17breedsofindigenousChinesepigs
SC133	DQ496653	Rongchang	Sichuan	2007-11-23	Wu,G.S	PopulationphylogenomicanalysisofmitochondrialDNAinwildboarsanddomesticpigsrevealedmultipledomesticationeventsinEastAsiaGenomeBiol.8(11),R245(2007)
SC134	DQ496652	Rongchang	Sichuan	2007-11-23	Wu,G.S	PopulationphylogenomicanalysisofmitochondrialDNAinwildboarsanddomesticpigsrevealedmultipledomesticationeventsinEastAsiaGenomeBiol.8(11),R245(2007)
SC135	DQ496651	Rongchang	Sichuan	2007-11-23	Wu,G.S	PopulationphylogenomicanalysisofmitochondrialDNAinwildboarsanddomesticpigsrevealedmultipledomesticationeventsinEastAsiaGenomeBiol.8(11),R245(2007)
SC136	DQ496650	Rongchang	Sichuan	2007-11-23	Wu,G.S	PopulationphylogenomicanalysisofmitochondrialDNAinwildboarsanddomesticpigsrevealedmultipledomesticationeventsinEastAsiaGenomeBiol.8(11),R245(2007)
SC137	DQ496649	Rongchang	Sichuan	2007-11-23	Wu,G.S	PopulationphylogenomicanalysisofmitochondrialDNAinwildboarsanddomesticpigsrevealedmultipledomesticationeventsinEastAsiaGenomeBiol.8(11),R245(2007)
SC138	DQ496648	Rongchang	Sichuan	2007-11-23	Wu,G.S	PopulationphylogenomicanalysisofmitochondrialDNAinwildboarsanddomesticpigsrevealedmultipledomesticationeventsinEastAsiaGenomeBiol.8(11),R245(2007)
SC139	DQ496647	Rongchang	Sichuan	2007-11-23	Wu,G.S	PopulationphylogenomicanalysisofmitochondrialDNAinwildboarsanddomesticpigsrevealedmultipledomesticationeventsinEastAsiaGenomeBiol.8(11),R245(2007)
SC140	DQ496646	Rongchang	Sichuan	2007-11-23	Wu,G.S	PopulationphylogenomicanalysisofmitochondrialDNAinwildboarsanddomesticpigsrevealedmultipledomesticationeventsinEastAsiaGenomeBiol.8(11),R245(2007)
SC141	DQ496645	Rongchang	Sichuan	2007-11-23	Wu,G.S	PopulationphylogenomicanalysisofmitochondrialDNAinwildboarsanddomesticpigsrevealedmultipledomesticationeventsinEastAsiaGenomeBiol.8(11),R245(2007)
SC142	DQ496644	Rongchang	Sichuan	2007-11-23	Wu,G.S	PopulationphylogenomicanalysisofmitochondrialDNAinwildboarsanddomesticpigsrevealedmultipledomesticationeventsinEastAsiaGenomeBiol.8(11),R245(2007)
SC143	HM026679	Rongchang	Sichuan	2011-06-02	Kim,B.W	CharacterizationoftheEuropeantypeofmaternallineageevident inextantJejunativepigsJOURNALGenesGenomics33(2),111-117(2011)
SC144	DQ496975	Yahe	sichuan	2007-11-23	Wu,G.S	PopulationphylogenomicanalysisofmitochondrialDNAinwildboarsanddomesticpigsrevealedmultipledomesticationeventsinEastAsiaGenomeBiol.8(11),R245(2007)
SC145	DQ496974	Yahe	sichuan	2007-11-23	Wu,G.S	PopulationphylogenomicanalysisofmitochondrialDNAinwildboarsanddomesticpigsrevealedmultipledomesticationeventsinEastAsiaGenomeBiol.8(11),R245(2007)
SC146	DQ496973	Yahe	sichuan	2007-11-23	Wu,G.S	PopulationphylogenomicanalysisofmitochondrialDNAinwildboarsanddomesticpigsrevealedmultipledomesticationeventsinEastAsiaGenomeBiol.8(11),R245(2007)
SC147	DQ496972	Yahe	sichuan	2007-11-23	Wu,G.S	PopulationphylogenomicanalysisofmitochondrialDNAinwildboarsanddomesticpigsrevealedmultipledomesticationeventsinEastAsiaGenomeBiol.8(11),R245(2007)
SC148	DQ496971	Yahe	sichuan	2007-11-23	Wu,G.S	PopulationphylogenomicanalysisofmitochondrialDNAinwildboarsanddomesticpigsrevealedmultipledomesticationeventsinEastAsiaGenomeBiol.8(11),R245(2007)
SC149	DQ496970	Yahe	sichuan	2007-11-23	Wu,G.S	PopulationphylogenomicanalysisofmitochondrialDNAinwildboarsanddomesticpigsrevealedmultipledomesticationeventsinEastAsiaGenomeBiol.8(11),R245(2007)
SC150	JX068524	Yanan	Sichuan	2013-01-05	Jin,L	MitochondrialDNAevidenceindicatesthelocaloriginofdomesticpigsintheupstreamregionoftheyangtzeriverPLoSONE7(12),E51649(2012)
SC151	JX068523	Yanan	Sichuan	2013-01-05	Jin,L	MitochondrialDNAevidenceindicatesthelocaloriginofdomesticpigsintheupstreamregionoftheyangtzeriverPLoSONE7(12),E51649(2012)
SC152	JX068522	Yanan	Sichuan	2013-01-05	Jin,L	MitochondrialDNAevidenceindicatesthelocaloriginofdomesticpigsintheupstreamregionoftheyangtzeriverPLoSONE7(12),E51649(2012)
SC153	JX068521	Yanan	Sichuan	2013-01-05	Jin,L	MitochondrialDNAevidenceindicatesthelocaloriginofdomesticpigsintheupstreamregionoftheyangtzeriverPLoSONE7(12),E51649(2012)
SC154	JX068520	Yanan	Sichuan	2013-01-05	Jin,L	MitochondrialDNAevidenceindicatesthelocaloriginofdomesticpigsintheupstreamregionoftheyangtzeriverPLoSONE7(12),E51649(2012)
SC155	JX068519	Yanan	Sichuan	2013-01-05	Jin,L	MitochondrialDNAevidenceindicatesthelocaloriginofdomesticpigsintheupstreamregionoftheyangtzeriverPLoSONE7(12),E51649(2012)
SC156	JX068518	Yanan	Sichuan	2013-01-05	Jin,L	MitochondrialDNAevidenceindicatesthelocaloriginofdomesticpigsintheupstreamregionoftheyangtzeriverPLoSONE7(12),E51649(2012)
SC157	JX068517	Yanan	Sichuan	2013-01-05	Jin,L	MitochondrialDNAevidenceindicatesthelocaloriginofdomesticpigsintheupstreamregionoftheyangtzeriverPLoSONE7(12),E51649(2012)
SC158	JX068516	Yanan	Sichuan	2013-01-05	Jin,L	MitochondrialDNAevidenceindicatesthelocaloriginofdomesticpigsintheupstreamregionoftheyangtzeriverPLoSONE7(12),E51649(2012)
SC159	JX068515	Yanan	Sichuan	2013-01-05	Jin,L	MitochondrialDNAevidenceindicatesthelocaloriginofdomesticpigsintheupstreamregionoftheyangtzeriverPLoSONE7(12),E51649(2012)
SC160	JX068514	Yanan	Sichuan	2013-01-05	Jin,L	MitochondrialDNAevidenceindicatesthelocaloriginofdomesticpigsintheupstreamregionoftheyangtzeriverPLoSONE7(12),E51649(2012)
SC161	JX068513	Yanan	Sichuan	2013-01-05	Jin,L	MitochondrialDNAevidenceindicatesthelocaloriginofdomesticpigsintheupstreamregionoftheyangtzeriverPLoSONE7(12),E51649(2012)
SC162	JX068512	Yanan	Sichuan	2013-01-05	Jin,L	MitochondrialDNAevidenceindicatesthelocaloriginofdomesticpigsintheupstreamregionoftheyangtzeriverPLoSONE7(12),E51649(2012)
SC163	JX068511	Yanan	Sichuan	2013-01-05	Jin,L	MitochondrialDNAevidenceindicatesthelocaloriginofdomesticpigsintheupstreamregionoftheyangtzeriverPLoSONE7(12),E51649(2012)
SC164	JX068510	Yanan	Sichuan	2013-01-05	Jin,L	MitochondrialDNAevidenceindicatesthelocaloriginofdomesticpigsintheupstreamregionoftheyangtzeriverPLoSONE7(12),E51649(2012)
SC165	JX068509	Yanan	Sichuan	2013-01-05	Jin,L	MitochondrialDNAevidenceindicatesthelocaloriginofdomesticpigsintheupstreamregionoftheyangtzeriverPLoSONE7(12),E51649(2012)
SC166	JX068508	Yanan	Sichuan	2013-01-05	Jin,L	MitochondrialDNAevidenceindicatesthelocaloriginofdomesticpigsintheupstreamregionoftheyangtzeriverPLoSONE7(12),E51649(2012)
SC167	JX068507	Yanan	Sichuan	2013-01-05	Jin,L	MitochondrialDNAevidenceindicatesthelocaloriginofdomesticpigsintheupstreamregionoftheyangtzeriverPLoSONE7(12),E51649(2012)
SC168	JX068506	Yanan	Sichuan	2013-01-05	Jin,L	MitochondrialDNAevidenceindicatesthelocaloriginofdomesticpigsintheupstreamregionoftheyangtzeriverPLoSONE7(12),E51649(2012)
SC169	JX068505	Yanan	Sichuan	2013-01-05	Jin,L	MitochondrialDNAevidenceindicatesthelocaloriginofdomesticpigsintheupstreamregionoftheyangtzeriverPLoSONE7(12),E51649(2012)
SC170	JX068504	Yanan	Sichuan	2013-01-05	Jin,L	MitochondrialDNAevidenceindicatesthelocaloriginofdomesticpigsintheupstreamregionoftheyangtzeriverPLoSONE7(12),E51649(2012)
SC171	JX068503	Yanan	Sichuan	2013-01-05	Jin,L	MitochondrialDNAevidenceindicatesthelocaloriginofdomesticpigsintheupstreamregionoftheyangtzeriverPLoSONE7(12),E51649(2012)
SC172	JX068502	Yanan	Sichuan	2013-01-05	Jin,L	MitochondrialDNAevidenceindicatesthelocaloriginofdomesticpigsintheupstreamregionoftheyangtzeriverPLoSONE7(12),E51649(2012)
SC173	JX068501	Yanan	Sichuan	2013-01-05	Jin,L	MitochondrialDNAevidenceindicatesthelocaloriginofdomesticpigsintheupstreamregionoftheyangtzeriverPLoSONE7(12),E51649(2012)
SC174	JX068500	Yanan	Sichuan	2013-01-05	Jin,L	MitochondrialDNAevidenceindicatesthelocaloriginofdomesticpigsintheupstreamregionoftheyangtzeriverPLoSONE7(12),E51649(2012)
SC175	JX068499	Yanan	Sichuan	2013-01-05	Jin,L	MitochondrialDNAevidenceindicatesthelocaloriginofdomesticpigsintheupstreamregionoftheyangtzeriverPLoSONE7(12),E51649(2012)
SC176	JX068498	Yanan	Sichuan	2013-01-05	Jin,L	MitochondrialDNAevidenceindicatesthelocaloriginofdomesticpigsintheupstreamregionoftheyangtzeriverPLoSONE7(12),E51649(2012)
SC177	JX068497	Yanan	Sichuan	2013-01-05	Jin,L	MitochondrialDNAevidenceindicatesthelocaloriginofdomesticpigsintheupstreamregionoftheyangtzeriverPLoSONE7(12),E51649(2012)
SC178	JX068496	Yanan	Sichuan	2013-01-05	Jin,L	MitochondrialDNAevidenceindicatesthelocaloriginofdomesticpigsintheupstreamregionoftheyangtzeriverPLoSONE7(12),E51649(2012)
SC179	JX068495	Yanan	Sichuan	2013-01-05	Jin,L	MitochondrialDNAevidenceindicatesthelocaloriginofdomesticpigsintheupstreamregionoftheyangtzeriverPLoSONE7(12),E51649(2012)
SC180	JX068494	Yanan	Sichuan	2013-01-05	Jin,L	MitochondrialDNAevidenceindicatesthelocaloriginofdomesticpigsintheupstreamregionoftheyangtzeriverPLoSONE7(12),E51649(2012)
SC181	JX068493	Yanan	Sichuan	2013-01-05	Jin,L	MitochondrialDNAevidenceindicatesthelocaloriginofdomesticpigsintheupstreamregionoftheyangtzeriverPLoSONE7(12),E51649(2012)
SC182	JX068492	Yanan	Sichuan	2013-01-05	Jin,L	MitochondrialDNAevidenceindicatesthelocaloriginofdomesticpigsintheupstreamregionoftheyangtzeriverPLoSONE7(12),E51649(2012)
SC183	JX068491	Yanan	Sichuan	2013-01-05	Jin,L	MitochondrialDNAevidenceindicatesthelocaloriginofdomesticpigsintheupstreamregionoftheyangtzeriverPLoSONE7(12),E51649(2012)
SC184	JX068490	Yanan	Sichuan	2013-01-05	Jin,L	MitochondrialDNAevidenceindicatesthelocaloriginofdomesticpigsintheupstreamregionoftheyangtzeriverPLoSONE7(12),E51649(2012)
SC185	JX068489	Yanan	Sichuan	2013-01-05	Jin,L	MitochondrialDNAevidenceindicatesthelocaloriginofdomesticpigsintheupstreamregionoftheyangtzeriverPLoSONE7(12),E51649(2012)
SC186	JX068488	Yanan	Sichuan	2013-01-05	Jin,L	MitochondrialDNAevidenceindicatesthelocaloriginofdomesticpigsintheupstreamregionoftheyangtzeriverPLoSONE7(12),E51649(2012)
SC187	JX068487	Yanan	Sichuan	2013-01-05	Jin,L	MitochondrialDNAevidenceindicatesthelocaloriginofdomesticpigsintheupstreamregionoftheyangtzeriverPLoSONE7(12),E51649(2012)
SC188	JX068486	Yanan	Sichuan	2013-01-05	Jin,L	MitochondrialDNAevidenceindicatesthelocaloriginofdomesticpigsintheupstreamregionoftheyangtzeriverPLoSONE7(12),E51649(2012)
SC189	EF590200	Yanan	Sichuan	2008-03-16	Zhao,X	PhylogeneticanalysesofChinesedomesticpigs
AH001	AF276924	Wannanhua	Anhui	2002-03-28	Kim,K.I	PhylogeneticrelationshipsofAsianandEuropeanpigbreedsdeterminedbymitochondrialDNAD-loopsequencepolymorphism ;Anim.Genet.33(1),19-25(2002)
AH002	AF276932	Wannanhua	Anhui	2002-04-11	Kim,K.I	PhylogeneticrelationshipsofAsianandEuropeanpigbreeds determinedbymitochondrialDNAD-loopsequencepolymorphism JOURNALAnim.Genet.33(1),19-25(2002)
AH003	AF276925	Wannanhua	Anhui	2002-03-28	Kim,K.I	PhylogeneticrelationshipsofAsianandEuropeanpigbreedsdeterminedbymitochondrialDNAD-loopsequencepolymorphism ;Anim.Genet.33(1),19-25(2002)
AH004	AF486873	Wannanhua	Anhui	2004-01-20	Yang,J	Geneticdiversitypresentwithinthenear-completemtDNAgenomeof17breedsofindigenousChinesepigs
AH005	AF276926	Wannanhua	Anhui	2002-03-28	Kim,K.I	PhylogeneticrelationshipsofAsianandEuropeanpigbreedsdeterminedbymitochondrialDNAD-loopsequencepolymorphism ;Anim.Genet.33(1),19-25(2002)
AH006	DQ496740	Wannanhua	Anhui	2007-11-23	Wu,G.S	PopulationphylogenomicanalysisofmitochondrialDNAinwildboarsanddomesticpigsrevealedmultipledomesticationeventsinEastAsiaGenomeBiol.8(11),R245(2007)
AH007	DQ496739	Wannanhua	Anhui	2007-11-23	Wu,G.S	PopulationphylogenomicanalysisofmitochondrialDNAinwildboarsanddomesticpigsrevealedmultipledomesticationeventsinEastAsiaGenomeBiol.8(11),R245(2007)
AH008	DQ496738	Wannanhua	Anhui	2007-11-23	Wu,G.S	PopulationphylogenomicanalysisofmitochondrialDNAinwildboarsanddomesticpigsrevealedmultipledomesticationeventsinEastAsiaGenomeBiol.8(11),R245(2007)
AH009	DQ496737	Wannanhua	Anhui	2007-11-23	Wu,G.S	PopulationphylogenomicanalysisofmitochondrialDNAinwildboarsanddomesticpigsrevealedmultipledomesticationeventsinEastAsiaGenomeBiol.8(11),R245(2007)
AH010	DQ496736	Wannanhua	Anhui	2007-11-23	Wu,G.S	PopulationphylogenomicanalysisofmitochondrialDNAinwildboarsanddomesticpigsrevealedmultipledomesticationeventsinEastAsiaGenomeBiol.8(11),R245(2007)
AH011	DQ496735	Wannanhua	Anhui	2007-11-23	Wu,G.S	PopulationphylogenomicanalysisofmitochondrialDNAinwildboarsanddomesticpigsrevealedmultipledomesticationeventsinEastAsiaGenomeBiol.8(11),R245(2007)
AH012	DQ496734	Wannanhua	Anhui	2007-11-23	Wu,G.S	PopulationphylogenomicanalysisofmitochondrialDNAinwildboarsanddomesticpigsrevealedmultipledomesticationeventsinEastAsiaGenomeBiol.8(11),R245(2007)
AH013	EF590193	Wannanhua	Anhui	2008-03-16	Zhao,X	PhylogeneticanalysesofChinesedomesticpigs
AH014	EF545577	Wei	Anhui	2007-12-13	Wu,G.S	PopulationphylogenomicanalysisofmitochondrialDNAinwildboarsanddomesticpigsrevealedmultipledomesticationeventsinEastAsia JOURNALGenomeBiol.8(11),R245(2007)
AH015	DQ496931	Wei	Anhui	2007-11-23	Wu,G.S	PopulationphylogenomicanalysisofmitochondrialDNAinwildboarsanddomesticpigsrevealedmultipledomesticationeventsinEastAsiaGenomeBiol.8(11),R245(2007)
AH016	DQ496930	Wei	Anhui	2007-11-23	Wu,G.S	PopulationphylogenomicanalysisofmitochondrialDNAinwildboarsanddomesticpigsrevealedmultipledomesticationeventsinEastAsiaGenomeBiol.8(11),R245(2007)
AH017	DQ496929	Wei	Anhui	2007-11-23	Wu,G.S	PopulationphylogenomicanalysisofmitochondrialDNAinwildboarsanddomesticpigsrevealedmultipledomesticationeventsinEastAsiaGenomeBiol.8(11),R245(2007)
AH018	DQ496928	Wei	Anhui	2007-11-23	Wu,G.S	PopulationphylogenomicanalysisofmitochondrialDNAinwildboarsanddomesticpigsrevealedmultipledomesticationeventsinEastAsiaGenomeBiol.8(11),R245(2007)
AH019	DQ496927	Wei	Anhui	2007-11-23	Wu,G.S	PopulationphylogenomicanalysisofmitochondrialDNAinwildboarsanddomesticpigsrevealedmultipledomesticationeventsinEastAsiaGenomeBiol.8(11),R245(2007)
AH020	DQ496926	Wei	Anhui	2007-11-23	Wu,G.S	PopulationphylogenomicanalysisofmitochondrialDNAinwildboarsanddomesticpigsrevealedmultipledomesticationeventsinEastAsiaGenomeBiol.8(11),R245(2007)
AH021	DQ496925	Wei	Anhui	2007-11-23	Wu,G.S	PopulationphylogenomicanalysisofmitochondrialDNAinwildboarsanddomesticpigsrevealedmultipledomesticationeventsinEastAsiaGenomeBiol.8(11),R245(2007)
AH022	DQ496924	Wei	Anhui	2007-11-23	Wu,G.S	PopulationphylogenomicanalysisofmitochondrialDNAinwildboarsanddomesticpigsrevealedmultipledomesticationeventsinEastAsiaGenomeBiol.8(11),R245(2007)
AH023	DQ496923	Wei	Anhui	2007-11-23	Wu,G.S	PopulationphylogenomicanalysisofmitochondrialDNAinwildboarsanddomesticpigsrevealedmultipledomesticationeventsinEastAsiaGenomeBiol.8(11),R245(2007)
AH024	DQ496922	Wei	Anhui	2007-11-23	Wu,G.S	PopulationphylogenomicanalysisofmitochondrialDNAinwildboarsanddomesticpigsrevealedmultipledomesticationeventsinEastAsiaGenomeBiol.8(11),R245(2007)
AH025	DQ496921	Wei	Anhui	2007-11-23	Wu,G.S	PopulationphylogenomicanalysisofmitochondrialDNAinwildboarsanddomesticpigsrevealedmultipledomesticationeventsinEastAsiaGenomeBiol.8(11),R245(2007)
AH026	DQ496920	Wei	Anhui	2007-11-23	Wu,G.S	PopulationphylogenomicanalysisofmitochondrialDNAinwildboarsanddomesticpigsrevealedmultipledomesticationeventsinEastAsiaGenomeBiol.8(11),R245(2007)
AH027	DQ496919	Wei	Anhui	2007-11-23	Wu,G.S	PopulationphylogenomicanalysisofmitochondrialDNAinwildboarsanddomesticpigsrevealedmultipledomesticationeventsinEastAsiaGenomeBiol.8(11),R245(2007)
AH028	DQ496918	Wei	Anhui	2007-11-23	Wu,G.S	PopulationphylogenomicanalysisofmitochondrialDNAinwildboarsanddomesticpigsrevealedmultipledomesticationeventsinEastAsiaGenomeBiol.8(11),R245(2007)
AH029	DQ496917	Wei	Anhui	2007-11-23	Wu,G.S	PopulationphylogenomicanalysisofmitochondrialDNAinwildboarsanddomesticpigsrevealedmultipledomesticationeventsinEastAsiaGenomeBiol.8(11),R245(2007)
AH030	DQ496916	Wei	Anhui	2007-11-23	Wu,G.S	PopulationphylogenomicanalysisofmitochondrialDNAinwildboarsanddomesticpigsrevealedmultipledomesticationeventsinEastAsiaGenomeBiol.8(11),R245(2007)
AH031	DQ496915	Wei	Anhui	2007-11-23	Wu,G.S	PopulationphylogenomicanalysisofmitochondrialDNAinwildboarsanddomesticpigsrevealedmultipledomesticationeventsinEastAsiaGenomeBiol.8(11),R245(2007)
AH032	DQ496914	Wei	Anhui	2007-11-23	Wu,G.S	PopulationphylogenomicanalysisofmitochondrialDNAinwildboarsanddomesticpigsrevealedmultipledomesticationeventsinEastAsiaGenomeBiol.8(11),R245(2007)
AH033	DQ496913	Wei	Anhui	2007-11-23	Wu,G.S	PopulationphylogenomicanalysisofmitochondrialDNAinwildboarsanddomesticpigsrevealedmultipledomesticationeventsinEastAsiaGenomeBiol.8(11),R245(2007)
ZJ001	EF545591	Bihu	Zhejiang	2007-12-13	Wu,G.S	PopulationphylogenomicanalysisofmitochondrialDNAinwildboarsanddomesticpigsrevealedmultipledomesticationeventsinEastAsia JOURNALGenomeBiol.8(11),R245(2007)
ZJ002	EF545590	Bihu	Zhejiang	2007-12-13	Wu,G.S	PopulationphylogenomicanalysisofmitochondrialDNAinwildboarsanddomesticpigsrevealedmultipledomesticationeventsinEastAsia JOURNALGenomeBiol.8(11),R245(2007)
ZJ003	DQ496281	Bihu	Zhejiang	2007-11-23	Wu,G.S	PopulationphylogenomicanalysisofmitochondrialDNAinwildboarsanddomesticpigsrevealedmultipledomesticationeventsinEastAsiaGenomeBiol.8(11),R245(2007)
ZJ004	DQ496280	Bihu	Zhejiang	2007-11-23	Wu,G.S	PopulationphylogenomicanalysisofmitochondrialDNAinwildboarsanddomesticpigsrevealedmultipledomesticationeventsinEastAsiaGenomeBiol.8(11),R245(2007)
ZJ005	DQ496279	Bihu	Zhejiang	2007-11-23	Wu,G.S	PopulationphylogenomicanalysisofmitochondrialDNAinwildboarsanddomesticpigsrevealedmultipledomesticationeventsinEastAsiaGenomeBiol.8(11),R245(2007)
ZJ006	DQ496278	Bihu	Zhejiang	2007-11-23	Wu,G.S	PopulationphylogenomicanalysisofmitochondrialDNAinwildboarsanddomesticpigsrevealedmultipledomesticationeventsinEastAsiaGenomeBiol.8(11),R245(2007)
ZJ007	DQ496277	Bihu	Zhejiang	2007-11-23	Wu,G.S	PopulationphylogenomicanalysisofmitochondrialDNAinwildboarsanddomesticpigsrevealedmultipledomesticationeventsinEastAsiaGenomeBiol.8(11),R245(2007)
ZJ008	DQ496276	Bihu	Zhejiang	2007-11-23	Wu,G.S	PopulationphylogenomicanalysisofmitochondrialDNAinwildboarsanddomesticpigsrevealedmultipledomesticationeventsinEastAsiaGenomeBiol.8(11),R245(2007)
ZJ009	DQ496275	Bihu	Zhejiang	2007-11-23	Wu,G.S	PopulationphylogenomicanalysisofmitochondrialDNAinwildboarsanddomesticpigsrevealedmultipledomesticationeventsinEastAsiaGenomeBiol.8(11),R245(2007)
ZJ010	DQ496274	Bihu	Zhejiang	2007-11-23	Wu,G.S	PopulationphylogenomicanalysisofmitochondrialDNAinwildboarsanddomesticpigsrevealedmultipledomesticationeventsinEastAsiaGenomeBiol.8(11),R245(2007)
ZJ011	DQ496334	Chalu	Zhejiang	2007-11-23	Wu,G.S	PopulationphylogenomicanalysisofmitochondrialDNAinwildboarsanddomesticpigsrevealedmultipledomesticationeventsinEastAsiaGenomeBiol.8(11),R245(2007)
ZJ012	DQ496333	Chalu	Zhejiang	2007-11-23	Wu,G.S	PopulationphylogenomicanalysisofmitochondrialDNAinwildboarsanddomesticpigsrevealedmultipledomesticationeventsinEastAsiaGenomeBiol.8(11),R245(2007)
ZJ013	DQ496332	Chalu	Zhejiang	2007-11-23	Wu,G.S	PopulationphylogenomicanalysisofmitochondrialDNAinwildboarsanddomesticpigsrevealedmultipledomesticationeventsinEastAsiaGenomeBiol.8(11),R245(2007)
ZJ014	DQ496331	Chalu	Zhejiang	2007-11-23	Wu,G.S	PopulationphylogenomicanalysisofmitochondrialDNAinwildboarsanddomesticpigsrevealedmultipledomesticationeventsinEastAsiaGenomeBiol.8(11),R245(2007)
ZJ015	DQ496330	Chalu	Zhejiang	2007-11-23	Wu,G.S	PopulationphylogenomicanalysisofmitochondrialDNAinwildboarsanddomesticpigsrevealedmultipledomesticationeventsinEastAsiaGenomeBiol.8(11),R245(2007)
ZJ016	DQ496329	Chalu	Zhejiang	2007-11-23	Wu,G.S	PopulationphylogenomicanalysisofmitochondrialDNAinwildboarsanddomesticpigsrevealedmultipledomesticationeventsinEastAsiaGenomeBiol.8(11),R245(2007)
ZJ017	DQ496328	Chalu	Zhejiang	2007-11-23	Wu,G.S	PopulationphylogenomicanalysisofmitochondrialDNAinwildboarsanddomesticpigsrevealedmultipledomesticationeventsinEastAsiaGenomeBiol.8(11),R245(2007)
ZJ018	AF276930	Jinghua	Zhejiang	2002-04-11	Kim,K.I	PhylogeneticrelationshipsofAsianandEuropeanpigbreeds determinedbymitochondrialDNAD-loopsequencepolymorphism JOURNALAnim.Genet.33(1),19-25(2002)
ZJ019	DQ379177.2	Jinhua	Zhejiang	2006-07-27	Fang,M	MitochondrialdiversityinEuropeanandChinesepigsisconsistentwithpopulationexpansionsthatoccurredpriortodomesticationJOURNALProc.Biol.Sci.273(1595),1803-1810(2006)
ZJ020	DQ379176.2	Jinhua	Zhejiang	2006-07-27	Fang,M	MitochondrialdiversityinEuropeanandChinesepigsisconsistentwithpopulationexpansionsthatoccurredpriortodomesticationJOURNALProc.Biol.Sci.273(1595),1803-1810(2006)
ZJ021	DQ379155.2	Jinhua	Zhejiang	2006-07-27	Fang,M	MitochondrialdiversityinEuropeanandChinesepigsisconsistentwithpopulationexpansionsthatoccurredpriortodomesticationJOURNALProc.Biol.Sci.273(1595),1803-1810(2006)
ZJ022	DQ379149.2	Jinhua	Zhejiang	2006-07-27	Fang,M	MitochondrialdiversityinEuropeanandChinesepigsisconsistentwithpopulationexpansionsthatoccurredpriortodomesticationJOURNALProc.Biol.Sci.273(1595),1803-1810(2006)
ZJ023	DQ379148.2	Jinhua	Zhejiang	2006-07-27	Fang,M	MitochondrialdiversityinEuropeanandChinesepigsisconsistentwithpopulationexpansionsthatoccurredpriortodomesticationJOURNALProc.Biol.Sci.273(1595),1803-1810(2006)
ZJ024	AF486863	Jinhua	Zhejiang	2004-01-20	Yang,J	Geneticdiversitypresentwithinthenear-completemtDNAgenomeof17breedsofindigenousChinesepigs
ZJ025	JX068067	Jinhua	Zhejiang	2013-01-05	Jin,L	MitochondrialDNAevidenceindicatesthelocaloriginofdomesticpigsintheupstreamregionoftheyangtzeriverPLoSONE7(12),E51649(2012)
ZJ026	JX068066	Jinhua	Zhejiang	2013-01-05	Jin,L	MitochondrialDNAevidenceindicatesthelocaloriginofdomesticpigsintheupstreamregionoftheyangtzeriverPLoSONE7(12),E51649(2012)
ZJ027	JX068065	Jinhua	Zhejiang	2013-01-05	Jin,L	MitochondrialDNAevidenceindicatesthelocaloriginofdomesticpigsintheupstreamregionoftheyangtzeriverPLoSONE7(12),E51649(2012)
ZJ028	JX068064	Jinhua	Zhejiang	2013-01-05	Jin,L	MitochondrialDNAevidenceindicatesthelocaloriginofdomesticpigsintheupstreamregionoftheyangtzeriverPLoSONE7(12),E51649(2012)
ZJ029	JX068063	Jinhua	Zhejiang	2013-01-05	Jin,L	MitochondrialDNAevidenceindicatesthelocaloriginofdomesticpigsintheupstreamregionoftheyangtzeriverPLoSONE7(12),E51649(2012)
ZJ030	JX068062	Jinhua	Zhejiang	2013-01-05	Jin,L	MitochondrialDNAevidenceindicatesthelocaloriginofdomesticpigsintheupstreamregionoftheyangtzeriverPLoSONE7(12),E51649(2012)
ZJ031	JX068061	Jinhua	Zhejiang	2013-01-05	Jin,L	MitochondrialDNAevidenceindicatesthelocaloriginofdomesticpigsintheupstreamregionoftheyangtzeriverPLoSONE7(12),E51649(2012)
ZJ032	JX068060	Jinhua	Zhejiang	2013-01-05	Jin,L	MitochondrialDNAevidenceindicatesthelocaloriginofdomesticpigsintheupstreamregionoftheyangtzeriverPLoSONE7(12),E51649(2012)
ZJ033	JX068059	Jinhua	Zhejiang	2013-01-05	Jin,L	MitochondrialDNAevidenceindicatesthelocaloriginofdomesticpigsintheupstreamregionoftheyangtzeriverPLoSONE7(12),E51649(2012)
ZJ034	JX068058	Jinhua	Zhejiang	2013-01-05	Jin,L	MitochondrialDNAevidenceindicatesthelocaloriginofdomesticpigsintheupstreamregionoftheyangtzeriverPLoSONE7(12),E51649(2012)
ZJ035	JX068057	Jinhua	Zhejiang	2013-01-05	Jin,L	MitochondrialDNAevidenceindicatesthelocaloriginofdomesticpigsintheupstreamregionoftheyangtzeriverPLoSONE7(12),E51649(2012)
ZJ036	JX068056	Jinhua	Zhejiang	2013-01-05	Jin,L	MitochondrialDNAevidenceindicatesthelocaloriginofdomesticpigsintheupstreamregionoftheyangtzeriverPLoSONE7(12),E51649(2012)
ZJ037	JX068055	Jinhua	Zhejiang	2013-01-05	Jin,L	MitochondrialDNAevidenceindicatesthelocaloriginofdomesticpigsintheupstreamregionoftheyangtzeriverPLoSONE7(12),E51649(2012)
ZJ038	JX068054	Jinhua	Zhejiang	2013-01-05	Jin,L	MitochondrialDNAevidenceindicatesthelocaloriginofdomesticpigsintheupstreamregionoftheyangtzeriverPLoSONE7(12),E51649(2012)
ZJ039	JX068053	Jinhua	Zhejiang	2013-01-05	Jin,L	MitochondrialDNAevidenceindicatesthelocaloriginofdomesticpigsintheupstreamregionoftheyangtzeriverPLoSONE7(12),E51649(2012)
ZJ040	JX068052	Jinhua	Zhejiang	2013-01-05	Jin,L	MitochondrialDNAevidenceindicatesthelocaloriginofdomesticpigsintheupstreamregionoftheyangtzeriverPLoSONE7(12),E51649(2012)
ZJ041	JX068051	Jinhua	Zhejiang	2013-01-05	Jin,L	MitochondrialDNAevidenceindicatesthelocaloriginofdomesticpigsintheupstreamregionoftheyangtzeriverPLoSONE7(12),E51649(2012)
ZJ042	JX068050	Jinhua	Zhejiang	2013-01-05	Jin,L	MitochondrialDNAevidenceindicatesthelocaloriginofdomesticpigsintheupstreamregionoftheyangtzeriverPLoSONE7(12),E51649(2012)
ZJ043	JX068049	Jinhua	Zhejiang	2013-01-05	Jin,L	MitochondrialDNAevidenceindicatesthelocaloriginofdomesticpigsintheupstreamregionoftheyangtzeriverPLoSONE7(12),E51649(2012)
ZJ044	JX068048	Jinhua	Zhejiang	2013-01-05	Jin,L	MitochondrialDNAevidenceindicatesthelocaloriginofdomesticpigsintheupstreamregionoftheyangtzeriverPLoSONE7(12),E51649(2012)
ZJ045	JX068047	Jinhua	Zhejiang	2013-01-05	Jin,L	MitochondrialDNAevidenceindicatesthelocaloriginofdomesticpigsintheupstreamregionoftheyangtzeriverPLoSONE7(12),E51649(2012)
ZJ046	JX068046	Jinhua	Zhejiang	2013-01-05	Jin,L	MitochondrialDNAevidenceindicatesthelocaloriginofdomesticpigsintheupstreamregionoftheyangtzeriverPLoSONE7(12),E51649(2012)
ZJ047	JX068045	Jinhua	Zhejiang	2013-01-05	Jin,L	MitochondrialDNAevidenceindicatesthelocaloriginofdomesticpigsintheupstreamregionoftheyangtzeriverPLoSONE7(12),E51649(2012)
ZJ048	JX068044	Jinhua	Zhejiang	2013-01-05	Jin,L	MitochondrialDNAevidenceindicatesthelocaloriginofdomesticpigsintheupstreamregionoftheyangtzeriverPLoSONE7(12),E51649(2012)
ZJ049	JX068043	Jinhua	Zhejiang	2013-01-05	Jin,L	MitochondrialDNAevidenceindicatesthelocaloriginofdomesticpigsintheupstreamregionoftheyangtzeriverPLoSONE7(12),E51649(2012)
ZJ050	JX068042	Jinhua	Zhejiang	2013-01-05	Jin,L	MitochondrialDNAevidenceindicatesthelocaloriginofdomesticpigsintheupstreamregionoftheyangtzeriverPLoSONE7(12),E51649(2012)
ZJ051	JX068041	Jinhua	Zhejiang	2013-01-05	Jin,L	MitochondrialDNAevidenceindicatesthelocaloriginofdomesticpigsintheupstreamregionoftheyangtzeriverPLoSONE7(12),E51649(2012)
ZJ052	JX068040	Jinhua	Zhejiang	2013-01-05	Jin,L	MitochondrialDNAevidenceindicatesthelocaloriginofdomesticpigsintheupstreamregionoftheyangtzeriverPLoSONE7(12),E51649(2012)
ZJ053	JX068039	Jinhua	Zhejiang	2013-01-05	Jin,L	MitochondrialDNAevidenceindicatesthelocaloriginofdomesticpigsintheupstreamregionoftheyangtzeriverPLoSONE7(12),E51649(2012)
ZJ054	JX068038	Jinhua	Zhejiang	2013-01-05	Jin,L	MitochondrialDNAevidenceindicatesthelocaloriginofdomesticpigsintheupstreamregionoftheyangtzeriverPLoSONE7(12),E51649(2012)
ZJ055	JX068037	Jinhua	Zhejiang	2013-01-05	Jin,L	MitochondrialDNAevidenceindicatesthelocaloriginofdomesticpigsintheupstreamregionoftheyangtzeriverPLoSONE7(12),E51649(2012)
ZJ056	JX068036	Jinhua	Zhejiang	2013-01-05	Jin,L	MitochondrialDNAevidenceindicatesthelocaloriginofdomesticpigsintheupstreamregionoftheyangtzeriverPLoSONE7(12),E51649(2012)
ZJ057	JX068035	Jinhua	Zhejiang	2013-01-05	Jin,L	MitochondrialDNAevidenceindicatesthelocaloriginofdomesticpigsintheupstreamregionoftheyangtzeriverPLoSONE7(12),E51649(2012)
ZJ058	JX068034	Jinhua	Zhejiang	2013-01-05	Jin,L	MitochondrialDNAevidenceindicatesthelocaloriginofdomesticpigsintheupstreamregionoftheyangtzeriverPLoSONE7(12),E51649(2012)
ZJ059	JX068033	Jinhua	Zhejiang	2013-01-05	Jin,L	MitochondrialDNAevidenceindicatesthelocaloriginofdomesticpigsintheupstreamregionoftheyangtzeriverPLoSONE7(12),E51649(2012)
ZJ060	JX068032	Jinhua	Zhejiang	2013-01-05	Jin,L	MitochondrialDNAevidenceindicatesthelocaloriginofdomesticpigsintheupstreamregionoftheyangtzeriverPLoSONE7(12),E51649(2012)
ZJ061	JX068031	Jinhua	Zhejiang	2013-01-05	Jin,L	MitochondrialDNAevidenceindicatesthelocaloriginofdomesticpigsintheupstreamregionoftheyangtzeriverPLoSONE7(12),E51649(2012)
ZJ062	JX068030	Jinhua	Zhejiang	2013-01-05	Jin,L	MitochondrialDNAevidenceindicatesthelocaloriginofdomesticpigsintheupstreamregionoftheyangtzeriverPLoSONE7(12),E51649(2012)
ZJ063	JX068029	Jinhua	Zhejiang	2013-01-05	Jin,L	MitochondrialDNAevidenceindicatesthelocaloriginofdomesticpigsintheupstreamregionoftheyangtzeriverPLoSONE7(12),E51649(2012)
ZJ064	JX068028	Jinhua	Zhejiang	2013-01-05	Jin,L	MitochondrialDNAevidenceindicatesthelocaloriginofdomesticpigsintheupstreamregionoftheyangtzeriverPLoSONE7(12),E51649(2012)
ZJ065	JX068027	Jinhua	Zhejiang	2013-01-05	Jin,L	MitochondrialDNAevidenceindicatesthelocaloriginofdomesticpigsintheupstreamregionoftheyangtzeriverPLoSONE7(12),E51649(2012)
ZJ066	JX068026	Jinhua	Zhejiang	2013-01-05	Jin,L	MitochondrialDNAevidenceindicatesthelocaloriginofdomesticpigsintheupstreamregionoftheyangtzeriverPLoSONE7(12),E51649(2012)
ZJ067	JX068025	Jinhua	Zhejiang	2013-01-05	Jin,L	MitochondrialDNAevidenceindicatesthelocaloriginofdomesticpigsintheupstreamregionoftheyangtzeriverPLoSONE7(12),E51649(2012)
ZJ068	JX068024	Jinhua	Zhejiang	2013-01-05	Jin,L	MitochondrialDNAevidenceindicatesthelocaloriginofdomesticpigsintheupstreamregionoftheyangtzeriverPLoSONE7(12),E51649(2012)
ZJ069	JX068023	Jinhua	Zhejiang	2013-01-05	Jin,L	MitochondrialDNAevidenceindicatesthelocaloriginofdomesticpigsintheupstreamregionoftheyangtzeriverPLoSONE7(12),E51649(2012)
ZJ070	JX068022	Jinhua	Zhejiang	2013-01-05	Jin,L	MitochondrialDNAevidenceindicatesthelocaloriginofdomesticpigsintheupstreamregionoftheyangtzeriverPLoSONE7(12),E51649(2012)
ZJ071	JX068021	Jinhua	Zhejiang	2013-01-05	Jin,L	MitochondrialDNAevidenceindicatesthelocaloriginofdomesticpigsintheupstreamregionoftheyangtzeriverPLoSONE7(12),E51649(2012)
ZJ072	JX068020	Jinhua	Zhejiang	2013-01-05	Jin,L	MitochondrialDNAevidenceindicatesthelocaloriginofdomesticpigsintheupstreamregionoftheyangtzeriverPLoSONE7(12),E51649(2012)
ZJ073	JX068019	Jinhua	Zhejiang	2013-01-05	Jin,L	MitochondrialDNAevidenceindicatesthelocaloriginofdomesticpigsintheupstreamregionoftheyangtzeriverPLoSONE7(12),E51649(2012)
ZJ074	JX068018	Jinhua	Zhejiang	2013-01-05	Jin,L	MitochondrialDNAevidenceindicatesthelocaloriginofdomesticpigsintheupstreamregionoftheyangtzeriverPLoSONE7(12),E51649(2012)
ZJ075	DQ496491	Jinhua	Zhejiang	2007-11-23	Wu,G.S	PopulationphylogenomicanalysisofmitochondrialDNAinwildboarsanddomesticpigsrevealedmultipledomesticationeventsinEastAsiaGenomeBiol.8(11),R245(2007)
ZJ076	DQ496490	Jinhua	Zhejiang	2007-11-23	Wu,G.S	PopulationphylogenomicanalysisofmitochondrialDNAinwildboarsanddomesticpigsrevealedmultipledomesticationeventsinEastAsiaGenomeBiol.8(11),R245(2007)
ZJ077	DQ496489	Jinhua	Zhejiang	2007-11-23	Wu,G.S	PopulationphylogenomicanalysisofmitochondrialDNAinwildboarsanddomesticpigsrevealedmultipledomesticationeventsinEastAsiaGenomeBiol.8(11),R245(2007)
ZJ078	DQ496488	Jinhua	Zhejiang	2007-11-23	Wu,G.S	PopulationphylogenomicanalysisofmitochondrialDNAinwildboarsanddomesticpigsrevealedmultipledomesticationeventsinEastAsiaGenomeBiol.8(11),R245(2007)
ZJ079	EF590192	Jinhua	Zhejiang	2008-03-16	Zhao,X	PhylogeneticanalysesofChinesedomesticpigs
ZJ080	EF590191	Jinhua	Zhejiang	2008-03-16	Zhao,X	PhylogeneticanalysesofChinesedomesticpigs
ZJ081	HM026671	Jinhua	Zhejiang	2011-06-02	Kim,B.W	CharacterizationoftheEuropeantypeofmaternallineageevident inextantJejunativepigsJOURNALGenesGenomics33(2),111-117(2011)
ZJ082	KC469586	Jinhua	Zhejiang	2013-04-09	Yu,G.,	ThephylogeneticstatusoftypicalChinesenativepigs:analyzedby AsianandEuropeanpigmitochondrialgenomesequences JOURNALJAnimSciBiotechnol4(1),9(2013)
ZJ083	DQ379152.2	Shengxianspotted	Zhejiang	2006-07-27	Fang,M	MitochondrialdiversityinEuropeanandChinesepigsisconsistentwithpopulationexpansionsthatoccurredpriortodomesticationJOURNALProc.Biol.Sci.273(1595),1803-1810(2006)
ZJ084	DQ379137.2	Shengxianspotted	Zhejiang	2006-07-27	Fang,M	MitochondrialdiversityinEuropeanandChinesepigsisconsistentwithpopulationexpansionsthatoccurredpriortodomesticationJOURNALProc.Biol.Sci.273(1595),1803-1810(2006)
ZJ085	DQ379136.2	Shengxianspotted	Zhejiang	2006-07-27	Fang,M	MitochondrialdiversityinEuropeanandChinesepigsisconsistentwithpopulationexpansionsthatoccurredpriortodomesticationJOURNALProc.Biol.Sci.273(1595),1803-1810(2006)
ZJ086	DQ379114.2	Shengxianspotted	Zhejiang	2006-07-27	Fang,M	MitochondrialdiversityinEuropeanandChinesepigsisconsistentwithpopulationexpansionsthatoccurredpriortodomesticationJOURNALProc.Biol.Sci.273(1595),1803-1810(2006)
ZJ087	DQ152877.2	Shengxianspotted	Zhejiang	2006-07-27	Fang,M	MitochondrialdiversityinEuropeanandChinesepigsisconsistentwithpopulationexpansionsthatoccurredpriortodomesticationJOURNALProc.Biol.Sci.273(1595),1803-1810(2006)
ZJ088	DQ496709	Shengxianhua	Zhejiang	2007-11-23	Wu,G.S	PopulationphylogenomicanalysisofmitochondrialDNAinwildboarsanddomesticpigsrevealedmultipledomesticationeventsinEastAsiaGenomeBiol.8(11),R245(2007)
ZJ089	DQ496708	Shengxianhua	Zhejiang	2007-11-23	Wu,G.S	PopulationphylogenomicanalysisofmitochondrialDNAinwildboarsanddomesticpigsrevealedmultipledomesticationeventsinEastAsiaGenomeBiol.8(11),R245(2007)
ZJ090	DQ496707	Shengxianhua	Zhejiang	2007-11-23	Wu,G.S	PopulationphylogenomicanalysisofmitochondrialDNAinwildboarsanddomesticpigsrevealedmultipledomesticationeventsinEastAsiaGenomeBiol.8(11),R245(2007)
ZJ091	DQ496706	Shengxianhua	Zhejiang	2007-11-23	Wu,G.S	PopulationphylogenomicanalysisofmitochondrialDNAinwildboarsanddomesticpigsrevealedmultipledomesticationeventsinEastAsiaGenomeBiol.8(11),R245(2007)
ZJ092	DQ496705	Shengxianhua	Zhejiang	2007-11-23	Wu,G.S	PopulationphylogenomicanalysisofmitochondrialDNAinwildboarsanddomesticpigsrevealedmultipledomesticationeventsinEastAsiaGenomeBiol.8(11),R245(2007)
ZJ093	DQ496487	Jiaxinghei	Zhejiang	2007-11-23	Wu,G.S	PopulationphylogenomicanalysisofmitochondrialDNAinwildboarsanddomesticpigsrevealedmultipledomesticationeventsinEastAsiaGenomeBiol.8(11),R245(2007)
ZJ094	DQ496486	Jiaxinghei	Zhejiang	2007-11-23	Wu,G.S	PopulationphylogenomicanalysisofmitochondrialDNAinwildboarsanddomesticpigsrevealedmultipledomesticationeventsinEastAsiaGenomeBiol.8(11),R245(2007)
ZJ095	DQ496485	Jiaxinghei	Zhejiang	2007-11-23	Wu,G.S	PopulationphylogenomicanalysisofmitochondrialDNAinwildboarsanddomesticpigsrevealedmultipledomesticationeventsinEastAsiaGenomeBiol.8(11),R245(2007)
ZJ096	DQ496484	Jiaxinghei	Zhejiang	2007-11-23	Wu,G.S	PopulationphylogenomicanalysisofmitochondrialDNAinwildboarsanddomesticpigsrevealedmultipledomesticationeventsinEastAsiaGenomeBiol.8(11),R245(2007)
ZJ097	DQ496483	Jiaxinghei	Zhejiang	2007-11-23	Wu,G.S	PopulationphylogenomicanalysisofmitochondrialDNAinwildboarsanddomesticpigsrevealedmultipledomesticationeventsinEastAsiaGenomeBiol.8(11),R245(2007)
ZJ098	DQ496482	Jiaxinghei	Zhejiang	2007-11-23	Wu,G.S	PopulationphylogenomicanalysisofmitochondrialDNAinwildboarsanddomesticpigsrevealedmultipledomesticationeventsinEastAsiaGenomeBiol.8(11),R245(2007)
ZJ099	DQ496481	Jiaxinghei	Zhejiang	2007-11-23	Wu,G.S	PopulationphylogenomicanalysisofmitochondrialDNAinwildboarsanddomesticpigsrevealedmultipledomesticationeventsinEastAsiaGenomeBiol.8(11),R245(2007)
ZJ100	DQ496480	Jiaxinghei	Zhejiang	2007-11-23	Wu,G.S	PopulationphylogenomicanalysisofmitochondrialDNAinwildboarsanddomesticpigsrevealedmultipledomesticationeventsinEastAsiaGenomeBiol.8(11),R245(2007)
ZJ101	EF590186	Jiashan	Zhejiang	2008-03-16	Zhao,X	PhylogeneticanalysesofChinesedomesticpigs
JS001	D16483	Meishan	Jiandsu	2008-02-16	MacKay,S.L.,	1.Template-directedarrestofmammalianmitochondrialDNAsynthesisMol.Cell.Biol.6(4),1261-1267(1986);2.SSCPanalysisofpigmitochondrialDNAD-loopregionpolymorphismAnim.Genet.26(5),321-326(1995)
JS002	DQ379162.2	Meishan	Jiandsu	2006-07-27	Fang,M	MitochondrialdiversityinEuropeanandChinesepigsisconsistentwithpopulationexpansionsthatoccurredpriortodomesticationJOURNALProc.Biol.Sci.273(1595),1803-1810(2006)
JS003	DQ379161.2	Meishan	Jiandsu	2006-07-27	Fang,M	MitochondrialdiversityinEuropeanandChinesepigsisconsistentwithpopulationexpansionsthatoccurredpriortodomesticationJOURNALProc.Biol.Sci.273(1595),1803-1810(2006)
JS004	DQ379160.2	Meishan	Jiandsu	2006-07-27	Fang,M	MitochondrialdiversityinEuropeanandChinesepigsisconsistentwithpopulationexpansionsthatoccurredpriortodomesticationJOURNALProc.Biol.Sci.273(1595),1803-1810(2006)
JS005	DQ379159.2	Meishan	Jiandsu	2006-07-27	Fang,M	MitochondrialdiversityinEuropeanandChinesepigsisconsistentwithpopulationexpansionsthatoccurredpriortodomesticationJOURNALProc.Biol.Sci.273(1595),1803-1810(2006)
JS006	DQ379158.2	Meishan	Jiandsu	2006-07-27	Fang,M	MitochondrialdiversityinEuropeanandChinesepigsisconsistentwithpopulationexpansionsthatoccurredpriortodomesticationJOURNALProc.Biol.Sci.273(1595),1803-1810(2006)
JS007	DQ379157.2	Meishan	Jiandsu	2006-07-27	Fang,M	MitochondrialdiversityinEuropeanandChinesepigsisconsistentwithpopulationexpansionsthatoccurredpriortodomesticationJOURNALProc.Biol.Sci.273(1595),1803-1810(2006)
JS008	AY232889	Meishan	Jiandsu	2003-10-01	Alves,E	MitochondrialDNAsequencevariationandphylogeneticrelationshipsamongIberianpigsandotherdomesticandwildpigpopulations JOURNALAnim.Genet.34(5),319-324(2003)
JS009	AY232888	Meishan	Jiandsu	2003-10-01	Alves,E	MitochondrialDNAsequencevariationandphylogeneticrelationshipsamongIberianpigsandotherdomesticandwildpigpopulations JOURNALAnim.Genet.34(5),319-324(2003)
JS010	HM026675	Meishan	Jiandsu	2011-06-02	Kim,B.W	CharacterizationoftheEuropeantypeofmaternallineageevident inextantJejunativepigsJOURNALGenesGenomics33(2),111-117(2011)
JS011	HM026669	Meishan	Jiandsu	2011-06-02	Kim,B.W	CharacterizationoftheEuropeantypeofmaternallineageevident inextantJejunativepigsJOURNALGenesGenomics33(2),111-117(2011)
JS012	JQ238474	Meishan	Jiandsu	2013-04-29	Goedbloed,D.J.,	1.Genome-widesinglenucleotidepolymorphismanalysisrevealsrecentgeneticintrogressionfromdomesticpigsintoNorthwestEuropeanwildboarpopulations;2.Farm-by-farmanalysisofmicrosatellite,mtDNAandSNPgenotypedatarevealsinbreedingandcrossbreedingasthreatstothesurvivalofanativeSpanishpigbreed
JS013	JQ238472	Meishan	Jiandsu	2013-04-29	Goedbloed,D.J.,	1.Genome-widesinglenucleotidepolymorphismanalysisrevealsrecentgeneticintrogressionfromdomesticpigsintoNorthwestEuropeanwildboarpopulations;2.Farm-by-farmanalysisofmicrosatellite,mtDNAandSNPgenotypedatarevealsinbreedingandcrossbreedingasthreatstothesurvivalofanativeSpanishpigbreed
JS014	JQ238470	Meishan	Jiandsu	2013-04-29	Goedbloed,D.J.,	1.Genome-widesinglenucleotidepolymorphismanalysisrevealsrecentgeneticintrogressionfromdomesticpigsintoNorthwestEuropeanwildboarpopulations;2.Farm-by-farmanalysisofmicrosatellite,mtDNAandSNPgenotypedatarevealsinbreedingandcrossbreedingasthreatstothesurvivalofanativeSpanishpigbreed
JS015	JQ238466	Meishan	Jiandsu	2013-04-29	Goedbloed,D.J.,	1.Genome-widesinglenucleotidepolymorphismanalysisrevealsrecentgeneticintrogressionfromdomesticpigsintoNorthwestEuropeanwildboarpopulations;2.Farm-by-farmanalysisofmicrosatellite,mtDNAandSNPgenotypedatarevealsinbreedingandcrossbreedingasthreatstothesurvivalofanativeSpanishpigbreed
JS016	JQ238465	Meishan	Jiandsu	2013-04-29	Goedbloed,D.J.,	1.Genome-widesinglenucleotidepolymorphismanalysisrevealsrecentgeneticintrogressionfromdomesticpigsintoNorthwestEuropeanwildboarpopulations;2.Farm-by-farmanalysisofmicrosatellite,mtDNAandSNPgenotypedatarevealsinbreedingandcrossbreedingasthreatstothesurvivalofanativeSpanishpigbreed
JS017	JQ238464	Meishan	Jiandsu	2013-04-29	Goedbloed,D.J.,	1.Genome-widesinglenucleotidepolymorphismanalysisrevealsrecentgeneticintrogressionfromdomesticpigsintoNorthwestEuropeanwildboarpopulations;2.Farm-by-farmanalysisofmicrosatellite,mtDNAandSNPgenotypedatarevealsinbreedingandcrossbreedingasthreatstothesurvivalofanativeSpanishpigbreed
JS018	JQ238452	Meishan	Jiandsu	2013-04-29	Goedbloed,D.J.,	1.Genome-widesinglenucleotidepolymorphismanalysisrevealsrecentgeneticintrogressionfromdomesticpigsintoNorthwestEuropeanwildboarpopulations;2.Farm-by-farmanalysisofmicrosatellite,mtDNAandSNPgenotypedatarevealsinbreedingandcrossbreedingasthreatstothesurvivalofanativeSpanishpigbreed
JS019	JQ238440	Meishan	Jiandsu	2013-04-29	Goedbloed,D.J.,	1.Genome-widesinglenucleotidepolymorphismanalysisrevealsrecentgeneticintrogressionfromdomesticpigsintoNorthwestEuropeanwildboarpopulations;2.Farm-by-farmanalysisofmicrosatellite,mtDNAandSNPgenotypedatarevealsinbreedingandcrossbreedingasthreatstothesurvivalofanativeSpanishpigbreed
JS020	JQ238261	Meishan	Jiandsu	2013-04-29	Goedbloed,D.J.,	1.Genome-widesinglenucleotidepolymorphismanalysisrevealsrecentgeneticintrogressionfromdomesticpigsintoNorthwestEuropeanwildboarpopulations;2.Farm-by-farmanalysisofmicrosatellite,mtDNAandSNPgenotypedatarevealsinbreedingandcrossbreedingasthreatstothesurvivalofanativeSpanishpigbreed
JS021	JQ238241	Meishan	Jiandsu	2013-04-29	Goedbloed,D.J.,	1.Genome-widesinglenucleotidepolymorphismanalysisrevealsrecentgeneticintrogressionfromdomesticpigsintoNorthwestEuropeanwildboarpopulations;2.Farm-by-farmanalysisofmicrosatellite,mtDNAandSNPgenotypedatarevealsinbreedingandcrossbreedingasthreatstothesurvivalofanativeSpanishpigbreed
JS022	DQ496581	Meishan	Jiandsu	2007-11-23	Wu,G.S	PopulationphylogenomicanalysisofmitochondrialDNAinwildboarsanddomesticpigsrevealedmultipledomesticationeventsinEastAsiaGenomeBiol.8(11),R245(2007)
JS023	AB505858	Meishan	Jiandsu	2009-06-06	Hayashi,C	PphylogenyofRyukyuwildboar(Susscrofariukiuanus)bymitochondrialD-loopregion
JS024	GQ169776	Meishan	Jiandsu	2009-06-28	Wu,H.-J	ThegeneticoriginofTaoyuanpig(Susscrofa)inTaiwananditsgeneticdifferentiation
JS025	AY230827	Meishan	Jiandsu	2003-04-01	Yue,G.H	MolecularcharacterizationoftheChineseErhualianpigsusingDNAmarkers
JS026	AY230821	Meishan	Jiandsu	2003-04-01	Yue,G.H	MolecularcharacterizationoftheChineseErhualianpigsusingDNAmarkers
JS027	D17739	Meishan	Jiandsu	2008-02-16	MacKay,S.L	Template-directedarrestofmammalianmitochondrialDNAsynthesis Mol.Cell.Biol.6(4),1261-1267(1986)
JS028	AM040652	Meishan	Jiandsu	2005-06-27	Yen,N.T
JS029	AM040651	Meishan	Jiandsu	2005-06-27	Yen,N.T
JS030	AM040650	Meishan	Jiandsu	2005-06-27	Yen,N.T
JS031	AM040649	Meishan	Jiandsu	2005-06-27	Yen,N.T
JS032	AM040648	Meishan	Jiandsu	2005-06-27	Yen,N.T
JS033	AM040647	Meishan	Jiandsu	2005-06-27	Yen,N.T
JS034	AF486855	Meishan	Jiandsu	2004-01-20	Yang,J	Geneticdiversitypresentwithinthenear-completemtDNAgenomeof17breedsofindigenousChinesepigs
JS035	AF276922	Erhualian	Jiangsu	2002-03-28	Kim,K.I	PhylogeneticrelationshipsofAsianandEuropeanpigbreedsdeterminedbymitochondrialDNAD-loopsequencepolymorphism ;Anim.Genet.33(1),19-25(2002)
JS036	AF486861	Erhualian	Jiangsu	2004-01-20	Yang,J	Geneticdiversitypresentwithinthenear-completemtDNAgenomeof17breedsofindigenousChinesepigs
JS037	DQ496422	Erhualian	Jiangsu	2007-11-23	Wu,G.S	PopulationphylogenomicanalysisofmitochondrialDNAinwildboarsanddomesticpigsrevealedmultipledomesticationeventsinEastAsiaGenomeBiol.8(11),R245(2007)
JS038	DQ496421	Erhualian	Jiangsu	2007-11-23	Wu,G.S	PopulationphylogenomicanalysisofmitochondrialDNAinwildboarsanddomesticpigsrevealedmultipledomesticationeventsinEastAsiaGenomeBiol.8(11),R245(2007)
JS039	DQ496420	Erhualian	Jiangsu	2007-11-23	Wu,G.S	PopulationphylogenomicanalysisofmitochondrialDNAinwildboarsanddomesticpigsrevealedmultipledomesticationeventsinEastAsiaGenomeBiol.8(11),R245(2007)
JS040	DQ496419	Erhualian	Jiangsu	2007-11-23	Wu,G.S	PopulationphylogenomicanalysisofmitochondrialDNAinwildboarsanddomesticpigsrevealedmultipledomesticationeventsinEastAsiaGenomeBiol.8(11),R245(2007)
JS041	DQ496418	Erhualian	Jiangsu	2007-11-23	Wu,G.S	PopulationphylogenomicanalysisofmitochondrialDNAinwildboarsanddomesticpigsrevealedmultipledomesticationeventsinEastAsiaGenomeBiol.8(11),R245(2007)
JS042	DQ496417	Erhualian	Jiangsu	2007-11-23	Wu,G.S	PopulationphylogenomicanalysisofmitochondrialDNAinwildboarsanddomesticpigsrevealedmultipledomesticationeventsinEastAsiaGenomeBiol.8(11),R245(2007)
JS043	DQ496416	Erhualian	Jiangsu	2007-11-23	Wu,G.S	PopulationphylogenomicanalysisofmitochondrialDNAinwildboarsanddomesticpigsrevealedmultipledomesticationeventsinEastAsiaGenomeBiol.8(11),R245(2007)
JS044	DQ496415	Erhualian	Jiangsu	2007-11-23	Wu,G.S	PopulationphylogenomicanalysisofmitochondrialDNAinwildboarsanddomesticpigsrevealedmultipledomesticationeventsinEastAsiaGenomeBiol.8(11),R245(2007)
JS045	DQ496414	Erhualian	Jiangsu	2007-11-23	Wu,G.S	PopulationphylogenomicanalysisofmitochondrialDNAinwildboarsanddomesticpigsrevealedmultipledomesticationeventsinEastAsiaGenomeBiol.8(11),R245(2007)
JS046	DQ496413	Erhualian	Jiangsu	2007-11-23	Wu,G.S	PopulationphylogenomicanalysisofmitochondrialDNAinwildboarsanddomesticpigsrevealedmultipledomesticationeventsinEastAsiaGenomeBiol.8(11),R245(2007)
JS047	EF590190	Erhualian	Jiangsu	2008-03-16	Zhao,X	PhylogeneticanalysesofChinesedomesticpigs
JS048	AY230818	Erhualian	Jiangsu	2003-04-01	Yue,G.H	MolecularcharacterizationoftheChineseErhualianpigsusingDNAmarkers
JS049	AY230826	Erhualian	Jiangsu	2003-04-01	Yue,G.H	MolecularcharacterizationoftheChineseErhualianpigsusingDNAmarkers
JS050	AY230825	Erhualian	Jiangsu	2003-04-01	Yue,G.H	MolecularcharacterizationoftheChineseErhualianpigsusingDNAmarkers
JS051	AY230824	Erhualian	Jiangsu	2003-04-01	Yue,G.H	MolecularcharacterizationoftheChineseErhualianpigsusingDNAmarkers
JS052	AY230819	Schwabisch-Hallisches	Jiangsu	2003-04-01	Yue,G.H	MolecularcharacterizationoftheChineseErhualianpigsusingDNAmarkers
JS055	EF590198	Pusongbei	Jiangsu	2008-03-16	Zhao,X	PhylogeneticanalysesofChinesedomesticpigs
JS056	DQ379200.2	Jiangquhai	Jiangsu	2006-07-27	Fang,M	MitochondrialdiversityinEuropeanandChinesepigsisconsistentwithpopulationexpansionsthatoccurredpriortodomesticationJOURNALProc.Biol.Sci.273(1595),1803-1810(2006)
JS057	DQ379156.2	Jiangquhai	Jiangsu	2006-07-27	Fang,M	MitochondrialdiversityinEuropeanandChinesepigsisconsistentwithpopulationexpansionsthatoccurredpriortodomesticationJOURNALProc.Biol.Sci.273(1595),1803-1810(2006)
JS058	DQ379150.2	Jiangquhai	Jiangsu	2006-07-27	Fang,M	MitochondrialdiversityinEuropeanandChinesepigsisconsistentwithpopulationexpansionsthatoccurredpriortodomesticationJOURNALProc.Biol.Sci.273(1595),1803-1810(2006)
JS059	DQ379133.2	Jiangquhai	Jiangsu	2006-07-27	Fang,M	MitochondrialdiversityinEuropeanandChinesepigsisconsistentwithpopulationexpansionsthatoccurredpriortodomesticationJOURNALProc.Biol.Sci.273(1595),1803-1810(2006)
JS060	DQ152889.2	Jiangquhai	Jiangsu	2006-07-27	Fang,M	MitochondrialdiversityinEuropeanandChinesepigsisconsistentwithpopulationexpansionsthatoccurredpriortodomesticationJOURNALProc.Biol.Sci.273(1595),1803-1810(2006)
JS061	AF486872	Jiangquhai	Jiangsu	2004-01-20	Yang,J	Geneticdiversitypresentwithinthenear-completemtDNAgenomeof17breedsofindigenousChinesepigs
JS062	DQ496498	Jiangquhai	Jiangsu	2007-11-23	Wu,G.S	PopulationphylogenomicanalysisofmitochondrialDNAinwildboarsanddomesticpigsrevealedmultipledomesticationeventsinEastAsiaGenomeBiol.8(11),R245(2007)
JS063	DQ496497	Jiangquhai	Jiangsu	2007-11-23	Wu,G.S	PopulationphylogenomicanalysisofmitochondrialDNAinwildboarsanddomesticpigsrevealedmultipledomesticationeventsinEastAsiaGenomeBiol.8(11),R245(2007)
JS064	DQ496496	Jiangquhai	Jiangsu	2007-11-23	Wu,G.S	PopulationphylogenomicanalysisofmitochondrialDNAinwildboarsanddomesticpigsrevealedmultipledomesticationeventsinEastAsiaGenomeBiol.8(11),R245(2007)
JS065	DQ496495	Jiangquhai	Jiangsu	2007-11-23	Wu,G.S	PopulationphylogenomicanalysisofmitochondrialDNAinwildboarsanddomesticpigsrevealedmultipledomesticationeventsinEastAsiaGenomeBiol.8(11),R245(2007)
JS066	DQ496494	Jiangquhai	Jiangsu	2007-11-23	Wu,G.S	PopulationphylogenomicanalysisofmitochondrialDNAinwildboarsanddomesticpigsrevealedmultipledomesticationeventsinEastAsiaGenomeBiol.8(11),R245(2007)
JS067	DQ496493	Jiangquhai	Jiangsu	2007-11-23	Wu,G.S	PopulationphylogenomicanalysisofmitochondrialDNAinwildboarsanddomesticpigsrevealedmultipledomesticationeventsinEastAsiaGenomeBiol.8(11),R245(2007)
JS068	DQ496492	Jiangquhai	Jiangsu	2007-11-23	Wu,G.S	PopulationphylogenomicanalysisofmitochondrialDNAinwildboarsanddomesticpigsrevealedmultipledomesticationeventsinEastAsiaGenomeBiol.8(11),R245(2007)
JS069	EF590195	Jiangquhai	Jiangsu	2008-03-16	Zhao,X	PhylogeneticanalysesofChinesedomesticpigs
JS070	HM026672	Jiangquhai	Jiangsu	2011-06-02	Kim,B.W	CharacterizationoftheEuropeantypeofmaternallineageevident inextantJejunativepigsJOURNALGenesGenomics33(2),111-117(2011)
SD001	DQ379175.2	YimengBlack	shandong	2006-07-27	Fang,M	MitochondrialdiversityinEuropeanandChinesepigsisconsistentwithpopulationexpansionsthatoccurredpriortodomesticationJOURNALProc.Biol.Sci.273(1595),1803-1810(2006)
SD002	DQ379154.2	YimengBlack	shandong	2006-07-27	Fang,M	MitochondrialdiversityinEuropeanandChinesepigsisconsistentwithpopulationexpansionsthatoccurredpriortodomesticationJOURNALProc.Biol.Sci.273(1595),1803-1810(2006)
SD003	DQ379153.2	YimengBlack	shandong	2006-07-27	Fang,M	MitochondrialdiversityinEuropeanandChinesepigsisconsistentwithpopulationexpansionsthatoccurredpriortodomesticationJOURNALProc.Biol.Sci.273(1595),1803-1810(2006)
SD004	DQ152883.2	YimengBlack	shandong	2006-07-27	Fang,M	MitochondrialdiversityinEuropeanandChinesepigsisconsistentwithpopulationexpansionsthatoccurredpriortodomesticationJOURNALProc.Biol.Sci.273(1595),1803-1810(2006)
SD005	DQ152880.2	YimengBlack	shandong	2006-07-27	Fang,M	MitochondrialdiversityinEuropeanandChinesepigsisconsistentwithpopulationexpansionsthatoccurredpriortodomesticationJOURNALProc.Biol.Sci.273(1595),1803-1810(2006)
SD006	EU979154	YimengBlack	Shandong	2008-09-10	Wang,J.Y	TheGeneticDiversityandPhylogeneticRelationshipAmongPigBreedsofShandongandModernCommercialPigBreedsBasedonMitochondrialDNA
SD007	EU979153	YimengBlack	Shandong	2008-09-10	Wang,J.Y	TheGeneticDiversityandPhylogeneticRelationshipAmongPigBreedsofShandongandModernCommercialPigBreedsBasedonMitochondrialDNA
SD008	EU979152	YimengBlack	Shandong	2008-09-10	Wang,J.Y	TheGeneticDiversityandPhylogeneticRelationshipAmongPigBreedsofShandongandModernCommercialPigBreedsBasedonMitochondrialDNA
SD009	EU979151	YimengBlack	Shandong	2008-09-10	Wang,J.Y	TheGeneticDiversityandPhylogeneticRelationshipAmongPigBreedsofShandongandModernCommercialPigBreedsBasedonMitochondrialDNA
SD010	EU979150	YimengBlack	Shandong	2008-09-10	Wang,J.Y	TheGeneticDiversityandPhylogeneticRelationshipAmongPigBreedsofShandongandModernCommercialPigBreedsBasedonMitochondrialDNA
SD011	EU979149	YimengBlack	Shandong	2008-09-10	Wang,J.Y	TheGeneticDiversityandPhylogeneticRelationshipAmongPigBreedsofShandongandModernCommercialPigBreedsBasedonMitochondrialDNA
SD012	EU979148	YimengBlack	Shandong	2008-09-10	Wang,J.Y	TheGeneticDiversityandPhylogeneticRelationshipAmongPigBreedsofShandongandModernCommercialPigBreedsBasedonMitochondrialDNA
SD013	EU979147	YimengBlack	Shandong	2008-09-10	Wang,J.Y	TheGeneticDiversityandPhylogeneticRelationshipAmongPigBreedsofShandongandModernCommercialPigBreedsBasedonMitochondrialDNA
SD014	EU660195	Yimengblack	Shandong	2008-05-17	Wang,J.Y	TheGeneticDiversityandPhylogeneticRelationshipamongPigBreedsofShandongandModernCommercialPigBreedsbasedonMitochondrialDNA
SD015	EU660194	Yimengblack	Shandong	2008-05-17	Wang,J.Y	TheGeneticDiversityandPhylogeneticRelationshipamongPigBreedsofShandongandModernCommercialPigBreedsbasedonMitochondrialDNA
SD016	EU660193	Yimengblack	Shandong	2008-05-17	Wang,J.Y	TheGeneticDiversityandPhylogeneticRelationshipamongPigBreedsofShandongandModernCommercialPigBreedsbasedonMitochondrialDNA
SD017	EU660192	Yimengblack	Shandong	2008-05-17	Wang,J.Y	TheGeneticDiversityandPhylogeneticRelationshipamongPigBreedsofShandongandModernCommercialPigBreedsbasedonMitochondrialDNA
SD018	EU660191	Yimengblack	Shandong	2008-05-17	Wang,J.Y	TheGeneticDiversityandPhylogeneticRelationshipamongPigBreedsofShandongandModernCommercialPigBreedsbasedonMitochondrialDNA
SD019	EU660190	Yimengblack	Shandong	2008-05-17	Wang,J.Y	TheGeneticDiversityandPhylogeneticRelationshipamongPigBreedsofShandongandModernCommercialPigBreedsbasedonMitochondrialDNA
SD020	EU660189	Yimengblack	Shandong	2008-05-17	Wang,J.Y	TheGeneticDiversityandPhylogeneticRelationshipamongPigBreedsofShandongandModernCommercialPigBreedsbasedonMitochondrialDNA
SD021	AF486868	Yimenghei	Shandong	2004-01-20	Yang,J	Geneticdiversitypresentwithinthenear-completemtDNAgenomeof17breedsofindigenousChinesepigs
SD022	EF545589	Yimenghei	Shandong	2007-12-13	Wu,G.S	PopulationphylogenomicanalysisofmitochondrialDNAinwildboarsanddomesticpigsrevealedmultipledomesticationeventsinEastAsia JOURNALGenomeBiol.8(11),R245(2007)
SD023	DQ496986	Yimenghei	shandong	2007-11-23	Wu,G.S	PopulationphylogenomicanalysisofmitochondrialDNAinwildboarsanddomesticpigsrevealedmultipledomesticationeventsinEastAsiaGenomeBiol.8(11),R245(2007)
SD024	DQ496985	Yimenghei	shandong	2007-11-23	Wu,G.S	PopulationphylogenomicanalysisofmitochondrialDNAinwildboarsanddomesticpigsrevealedmultipledomesticationeventsinEastAsiaGenomeBiol.8(11),R245(2007)
SD025	DQ496984	Yimenghei	shandong	2007-11-23	Wu,G.S	PopulationphylogenomicanalysisofmitochondrialDNAinwildboarsanddomesticpigsrevealedmultipledomesticationeventsinEastAsiaGenomeBiol.8(11),R245(2007)
SD026	DQ496983	Yimenghei	shandong	2007-11-23	Wu,G.S	PopulationphylogenomicanalysisofmitochondrialDNAinwildboarsanddomesticpigsrevealedmultipledomesticationeventsinEastAsiaGenomeBiol.8(11),R245(2007)
SD027	DQ496982	Yimenghei	shandong	2007-11-23	Wu,G.S	PopulationphylogenomicanalysisofmitochondrialDNAinwildboarsanddomesticpigsrevealedmultipledomesticationeventsinEastAsiaGenomeBiol.8(11),R245(2007)
SD028	DQ496981	Yimenghei	shandong	2007-11-23	Wu,G.S	PopulationphylogenomicanalysisofmitochondrialDNAinwildboarsanddomesticpigsrevealedmultipledomesticationeventsinEastAsiaGenomeBiol.8(11),R245(2007)
SD029	DQ496980	Yimenghei	shandong	2007-11-23	Wu,G.S	PopulationphylogenomicanalysisofmitochondrialDNAinwildboarsanddomesticpigsrevealedmultipledomesticationeventsinEastAsiaGenomeBiol.8(11),R245(2007)
SD030	DQ496979	Yimenghei	shandong	2007-11-23	Wu,G.S	PopulationphylogenomicanalysisofmitochondrialDNAinwildboarsanddomesticpigsrevealedmultipledomesticationeventsinEastAsiaGenomeBiol.8(11),R245(2007)
SD031	DQ496978	Yimenghei	shandong	2007-11-23	Wu,G.S	PopulationphylogenomicanalysisofmitochondrialDNAinwildboarsanddomesticpigsrevealedmultipledomesticationeventsinEastAsiaGenomeBiol.8(11),R245(2007)
SD032	DQ496977	Yimenghei	shandong	2007-11-23	Wu,G.S	PopulationphylogenomicanalysisofmitochondrialDNAinwildboarsanddomesticpigsrevealedmultipledomesticationeventsinEastAsiaGenomeBiol.8(11),R245(2007)
SD033	DQ496976	Yimenghei	shandong	2007-11-23	Wu,G.S	PopulationphylogenomicanalysisofmitochondrialDNAinwildboarsanddomesticpigsrevealedmultipledomesticationeventsinEastAsiaGenomeBiol.8(11),R245(2007)
SD034	EU979165	LuyanWhite	Shandong	2008-09-10	Wang,J.Y	TheGeneticDiversityandPhylogeneticRelationshipAmongPigBreedsofShandongandModernCommercialPigBreedsBasedonMitochondrialDNA
SD035	EU979164	LuyanWhite	Shandong	2008-09-10	Wang,J.Y	TheGeneticDiversityandPhylogeneticRelationshipAmongPigBreedsofShandongandModernCommercialPigBreedsBasedonMitochondrialDNA
SD036	EU979163	LuyanWhite	Shandong	2008-09-10	Wang,J.Y	TheGeneticDiversityandPhylogeneticRelationshipAmongPigBreedsofShandongandModernCommercialPigBreedsBasedonMitochondrialDNA
SD037	EU979162	LuyanWhite	Shandong	2008-09-10	Wang,J.Y	TheGeneticDiversityandPhylogeneticRelationshipAmongPigBreedsofShandongandModernCommercialPigBreedsBasedonMitochondrialDNA
SD038	EU979161	LuyanWhite	Shandong	2008-09-10	Wang,J.Y	TheGeneticDiversityandPhylogeneticRelationshipAmongPigBreedsofShandongandModernCommercialPigBreedsBasedonMitochondrialDNA
SD039	EU979160	LuyanWhite	Shandong	2008-09-10	Wang,J.Y	TheGeneticDiversityandPhylogeneticRelationshipAmongPigBreedsofShandongandModernCommercialPigBreedsBasedonMitochondrialDNA
SD040	EU660179	Luyanwhitepig	Shandong	2008-05-17	Wang,J.Y	TheGeneticDiversityandPhylogeneticRelationshipamongPigBreedsofShandongandModernCommercialPigBreedsbasedonMitochondrialDNA
SD041	EU660178	Luyanwhitepig	Shandong	2008-05-17	Wang,J.Y	TheGeneticDiversityandPhylogeneticRelationshipamongPigBreedsofShandongandModernCommercialPigBreedsbasedonMitochondrialDNA
SD042	EU660177	Luyanwhitepig	Shandong	2008-05-17	Wang,J.Y	TheGeneticDiversityandPhylogeneticRelationshipamongPigBreedsofShandongandModernCommercialPigBreedsbasedonMitochondrialDNA
SD043	EU660176	Luyanwhitepig	Shandong	2008-05-17	Wang,J.Y	TheGeneticDiversityandPhylogeneticRelationshipamongPigBreedsofShandongandModernCommercialPigBreedsbasedonMitochondrialDNA
SD044	EU660175	Luyanwhitepig	Shandong	2008-05-17	Wang,J.Y	TheGeneticDiversityandPhylogeneticRelationshipamongPigBreedsofShandongandModernCommercialPigBreedsbasedonMitochondrialDNA
SD045	EU660174	Luyanwhitepig	Shandong	2008-05-17	Wang,J.Y	TheGeneticDiversityandPhylogeneticRelationshipamongPigBreedsofShandongandModernCommercialPigBreedsbasedonMitochondrialDNA
SD046	EU660173	Luyanwhitepig	Shandong	2008-05-17	Wang,J.Y	TheGeneticDiversityandPhylogeneticRelationshipamongPigBreedsofShandongandModernCommercialPigBreedsbasedonMitochondrialDNA
SD047	EU660172	Luyanwhitepig	Shandong	2008-05-17	Wang,J.Y	TheGeneticDiversityandPhylogeneticRelationshipamongPigBreedsofShandongandModernCommercialPigBreedsbasedonMitochondrialDNA
SD048	EU660171	Luyanwhitepig	Shandong	2008-05-17	Wang,J.Y	TheGeneticDiversityandPhylogeneticRelationshipamongPigBreedsofShandongandModernCommercialPigBreedsbasedonMitochondrialDNA
SD049	EU979159	YantaiBlack	Shandong	2008-09-10	Wang,J.Y	TheGeneticDiversityandPhylogeneticRelationshipAmongPigBreedsofShandongandModernCommercialPigBreedsBasedonMitochondrialDNA
SD050	EU979158	YantaiBlack	Shandong	2008-09-10	Wang,J.Y	TheGeneticDiversityandPhylogeneticRelationshipAmongPigBreedsofShandongandModernCommercialPigBreedsBasedonMitochondrialDNA
SD051	EU979157	YantaiBlack	Shandong	2008-09-10	Wang,J.Y	TheGeneticDiversityandPhylogeneticRelationshipAmongPigBreedsofShandongandModernCommercialPigBreedsBasedonMitochondrialDNA
SD052	EU979156	YantaiBlack	Shandong	2008-09-10	Wang,J.Y	TheGeneticDiversityandPhylogeneticRelationshipAmongPigBreedsofShandongandModernCommercialPigBreedsBasedonMitochondrialDNA
SD053	EU979155	YantaiBlack	Shandong	2008-09-10	Wang,J.Y	TheGeneticDiversityandPhylogeneticRelationshipAmongPigBreedsofShandongandModernCommercialPigBreedsBasedonMitochondrialDNA
SD054	EU660205	YantaiBlack	Shandong	2008-05-17	Wang,J.Y	TheGeneticDiversityandPhylogeneticRelationshipamongPigBreedsofShandongandModernCommercialPigBreedsbasedonMitochondrialDNA
SD055	EU660204	YantaiBlack	Shandong	2008-05-17	Wang,J.Y	TheGeneticDiversityandPhylogeneticRelationshipamongPigBreedsofShandongandModernCommercialPigBreedsbasedonMitochondrialDNA
SD056	EU660203	YantaiBlack	Shandong	2008-05-17	Wang,J.Y	TheGeneticDiversityandPhylogeneticRelationshipamongPigBreedsofShandongandModernCommercialPigBreedsbasedonMitochondrialDNA
[truncated: 468 more rows]

## Sheet: clade A
Haplotype	frequency	PT	CC	NC	SW	LY	SC
A	628	434	8	20	162	3	1	AT003	AT004	AT005	AT006	AT017	AT019	AT020	AT025	AT027	AT028	AT048	AT049	AT051	GT005	GT006	GT007	GT008	GT009	GT010	GT011	GT012	GT013	GT014	GT017	GT018	GT021	GT023	GT025	GT028	GT029	GT030	GT031	GT032	GT033	GT034	GT036	GT037	GT038	GT039	GT040	GT043	GT044
A01	40	8	4	10	6	2	10	DT001	DT018	DT029	DT104	DT129	DT143	LT101	CT007	SD184	SD185	SD187	SD188	SD190	SD191	SD192	SD194	SD195	SD196	FJ005	GD022	GX017	GX020	GX021	GX022	GX023	GX024	GZ005	GZ007	JX040	JX045	JX050	JX056	ZJ079	ZJ097	GZ015	GZ017	YNW008	YNW018	YNW029	YNW032
A01a	17	9			8			GT066	GT089	GT096	GT100	GT117	GT125	GT128	DT021	DT026	YNW016	YNW017	YNW037	YNW038	YNW054	YNE020	YNE021	YNE060
A01a01	9	9						DT017	DT047	DT052	DT060	DT071	DT081	LT099	LT100	CT017
A01a02	1	1						DT053
A01b	4	2			2			DT005	CT011	YNW011	YNW031
A01c	2	1			1			CT006	YNW020
A01d	16				6		10	GX001	GX002	GX003	GX004	GX005	GX006	GX007	GX008	GX009	GX010	YNE008	YNE009	YNE010	YNE041	YNE046	YNE052
A02	224	140		83	1			AT008	AT009	AT011	AT034	AT035	AT036	AT037	AT038	AT040	AT069	LT051	LT052	LT053	LT054	LT094	LT095	ST012	ST014	ST033	ST035	ST036	ST049	ST061	ST070	ST071	ST080	ST089	CT029	CT030	CT031	CT032	CT037	CT039	CT042	CT045	CT046	CT068	CT070	CT073	CT079	CT080	CT087
A02a	25	25						ST037	ST039	ST057	CT054	CT072	HT007	HT010	HT013	HT036	HT041	HT080	HT088	HT109	HT113	HT116	HT121	HT181	HT270	HT282	HT334	HT335	HT338	HT358	HT363	HT366
A02b	2	2						HT186	HT386
A02c	1	1						QT074
A03	13	1		10	2			DT054	SD101	SD102	SD103	SD104	SD105	SD106	SD107	SD108	SD115	SD132	YNE095	YNE096
A04	5	2			3			AT002	ST010	SC147	YNW002	YNW023
A04a	2				2			YNS028	YNS051
A04a01	21				21			YNW019	YNS009	YNS010	YNS013	YNS016	YNS017	YNS025	YNS026	YNS029	YNS033	YNS036	YNS037	YNS040	YNS045	YNS046	YNS052	YNS054	YNS056	YNS060	YNS064	YNS065
A04a01a	1				1			YNS047
A04a01b	3				3			GZ042	YNS030	YNS053
A05	1	1						GT110
A05a	1	1						GT094
A05a01	1	1						GT076
A05b	1	1						GT132
A06	3	3						LT002	LT006	LT056
A06a	6	6						LT120	LT124	LT176	LT180	ST030	CT027
A07	18	8			8		2	LT063	LT074	LT085	LT096	LT116	ST001	CT015	HT120	GZ006	GZ008	GZ018	GZ032	GZ036	GZ041	SC144	SC149	YNE113	YNE114
A08	19	4			15			LT145	LT149	LT192	LT196	YNE001	YNE015	YNE016	YNE018	YNE019	YNE035	YNE039	YNE040	YNE053	YNE055	YNE057	YNE058	YNE075	YNE080	YNE081
A09	2	1			1			ST029	SC159
A10	2	2						HT199	HT242
A11	1			1				QH042
A12	1				1			YNW034
A13	2				2			YNW039	YNW048
A14	1				1			YNE088
A15	2				2			YNE108	YNE109
A15a	2				2			YNE005	YNE049
A16	2		1		1			FJ014	YNE127
A17	21	20		1				GT053	GT054	ST038	ST042	CT034	CT038	CT041	HT006	HT012	HT091	HT093	HT101	HT112	HT118	HT122	HT127	HT128	HT159	HT187	HT207	QH026
A17a	1	1						HT011
A18	1				1			GZ044
A19	1				1			GZ045
A20	4	4						HT070	HT071	HT072	HT073
[truncated: 586 more columns]

## Sheet: clade B
Haplotype	frequency	PT	CC	NC	SW	LY	SC
B	249	52	22	13	127	25	10	AT010	AT013	AT032	AT043	AT046	AT062	AT065	DT006	DT009	DT011	DT027	DT030	DT036	DT055	DT056	DT057	DT072	DT074	LT018	LT022	LT029	LT031	LT035	LT037	LT084	LT098	LT107	LT110	ST006	ST011	ST018	CT003	CT013	CT025	CT026	CT044	CT047	CT052	CT057	CT067	CT081	CT083
B02	38	4	16				18	GT035	LT009	LT111	LT114	FJ001	FJ003	FJ004	GD025	GD029	GD030	GD031	GD032	GD035	GD036	GD037	GD038	GD039	GD042	GD043	GX019	HAN002	GZ004	FJ013	GD001	GD003	GD018	GD019	GD020	GD021	HB028	HN009	JX023	JX041	JX043	JX054	JX057	HN10	HN11
B10a	4	4						GT041	GT042	LT041	LT044
B18	1	1						GT079
B18a	1	1						GT127
B03	2	2						DT038	DT041
B04	3	1			2			LT027	GZ038	SC134
B05	1	1						HT076
B06	1	1						QT095
B07	2				2			YNE089	YNE090
B08	1				1			SC012
B09	3				3			SC083	SC126	SC127
B10	1		1					AH031
B11	2					2		ZJ083	ZJ087
B01a1a	2					2		JS001	JS052
B12	5					5		JS025	JS035	JS048	JS049	JS051
B01a	1					1		JS026
B13	3					3		JS028	JS029	JS030
B02a	1					1		JS036
B12a	1					1		JS050
B02a01	1					1		JS060
B14a	1						1	GZ001
B14	1				1			GZ016
B15	1		1					JX058
B16	1		1					JX030
B17	1			1				NE033
B01a1b	1			1				NE036
B01	1			1				SX001
B19	3					3		TW001	TW006	TW010
B20	1					1		TW002
B21	3					3		TW003	TW004	TW008
B19a	1					1		TW005
B22	1					1		TW009
[truncated: 207 more columns]

## Sheet: clade C
Haplotype	frequency	PT	CC	NC	SW	LY	SC
C	338	56	57	135	42	41	7	AT007	AT012	AT014	AT015	AT016	AT022	AT023	AT029	AT030	AT031	AT033	AT039	AT045	AT047	AT058	AT061	AT064	AT066	AT068	ST015	ST016	CT035	CT040	CT049	CT051	CT053	CT061	CT062	CT063	CT064	CT065	CT075	RT001	RT002	RT004	RT007	HT008	HT009	HT026	HT029	HT030	HT031
C05	27	20			7			DT003	DT004	DT010	DT070	DT165	DT166	DT167	DT168	DT169	DT171	DT172	DT173	DT174	DT175	DT176	DT178	CT009	CT010	CT012	HT141	YNW014	YNW036	YNW041	YNW042	YNW043	YNE027	YNE074
C01a01b	8	7		1				ST060	ST079	CT058	CT066	HT024	HT225	HT250	QH029
C06	9	9						HT001	HT002	HT003	HT004	HT005	HT021	HT022	HT023	HT047
C03	2	2						HT015	HT040
C04	1	1						HT069
C05a	2	2						HT136	HT150
C02a	9	9						HT137	HT138	HT139	HT142	HT151	HT152	HT155	HT156	HT157
C02	2	2						HT143	HT148
C02a01	2	2						HT144	HT145
C08	2	1		1				HT149	QH010
C08a	1	1						HT154
C02a02	1	1						HT158
C01	29	5		8	3	13		HT169	HT188	HT200	HT224	HT292	SD001	SD004	SD010	SD032	SD033	SD049	SD258	SD260	ZJ019	ZJ020	ZJ024	ZJ028	ZJ036	ZJ039	ZJ041	ZJ050	ZJ052	ZJ064	ZJ066	ZJ073	ZJ081	SC157	SC170	YNE125
C09	1	1						HT230
C01a01c	5	4		1				QT012	QT039	QT065	QT078	QH008
C07	2		1		1			JX019	SC088
C10	67		1	66				NE001	NE002	NE003	NE004	NE005	NE006	NE007	NE008	NE013	NE015	NE016	NE018	NE019	NE020	NE021	NE024	NE025	NE026	SD005	SD006	SD009	SD012	SD019	SD039	SD042	SD060	SD155	SD156	SD157	SD158	SD159	SD160	SD161	SD162	SD163	SD164	SD165	SD166	SD167	SD168	SD169	SD170
C14a01	42		6	9		27		SD002	SD003	SD007	SD014	SD018	SD026	SD028	SD029	SD030	AH020	AH026	AH030	JX026	JX034	JX035	JS002	JS003	JS004	JS005	JS006	JS007	JS008	JS009	JS012	JS015	JS016	JS017	JS021	JS039	JS044	JS055	JS057	JS062	ZJ021	ZJ034	ZJ043	ZJ047	ZJ048	ZJ054	ZJ055	ZJ071	ZJ072
C14a01a	3					2	1	GD026	ZJ031	ZJ070
C11	7					1	6	GZ003	GZ009	GZ010	GZ011	GZ012	GZ014	ZJ095
C14a	2			1		1		SD022	JS011
C12	4					4		JS014	JS019	JS022	JS034
C13	1					1		JS031
C14a01b	4					4		JS040	JS041	JS042	JS043
C14	1			1				SD023
C14a01c	9			9				SD035	SD036	SD037	SD038	SD040	SD041	SD047	SD048	SD056
C15	1		1					JX015
C16a	1			1				NE037
C14a01d	1		1					FJ015
C01a01a	1		1					HB007
C01a01	5		5					HB008	HB011	HB017	HB020	HB022
C01a02	1					1		TW020
[truncated: 296 more columns]

## Sheet: clade D
Haplotype	frequency	PT	CC	NC	SW	LY	SC
D01	44	40			4			AT001	AT018	AT021	AT024	AT026	AT041	AT042	AT044	ST031	ST040	ST066	CT033	CT036	CT043	HT077	HT078	HT098	HT108	HT111	HT117	HT123	HT132	HT167	HT176	HT191	HT193	HT228	HT229	HT244	HT253	HT258	HT271	HT278	HT291	HT293	HT311	HT328	HT350	HT381	QT048	YNS015	YNS027
D	316	194	32	33	30	25	2	AT050	AT052	AT053	AT054	AT055	AT057	AT060	AT063	AT067	AT070	GT001	GT002	GT003	GT004	GT020	GT024	GT056	GT058	GT062	GT064	GT068	GT078	GT083	GT085	GT091	GT101	GT106	GT108	GT116	GT119	GT123	GT131	DT013	DT014	DT015	DT020	DT022	DT023	DT024	DT025	DT032	DT035
D01a	2	2						AT056	AT059
D08	20	13	2			5		GT015	GT016	GT019	GT022	GT026	GT027	GT057	GT072	GT088	GT109	GT115	LT011	LT135	HB005	HB016	ZJ033	ZJ049	ZJ058	ZJ063	ZJ065
D03	1	1						GT095
D04	5	5						DT002	DT012	DT019	CT001	CT008
D05	1	1						DT016
D06	6	6						DT028	DT033	DT040	DT042	DT046	DT050
D07	1	1						DT108
D02	12	5		6	1			ST046	HT161	HT174	HT190	HT198	QH002	QH003	QH009	QH022	QH023	QH028	SC117
D09	2	2						HT074	HT075
D10	2	2						HT209	HT355
D11a	1	1						QT102
D12	1						1	GX018
D02a01	3				3			YNW060	YNS003	YNE083
D13	2		2					AH014	AH029
D14	9					9		JS032	JS033	TW011	TW012	TW013	TW014	TW015	TW016	TW017
D15	1		1					JX001
[truncated: 274 more columns]
